# Supplementary material for: RNA surveillance via nonsense-mediated mRNA decay is crucial for longevity in daf-2/insulin/IGF-1 mutant C. elegans
Source: Nat Commun. 2017 Mar 9;8:14749. doi: 10.1038/ncomms14749 (PMC5347137; doi:10.1038/ncomms14749)
Supplement: Supplementary Data 1 — Analysis of lifespan assay results. [file ncomms14749-s2.xlsx]

## Sheet: Sheet1
Supplementary Table 1. Analysis of lifespan assay results.
Strain	Mean lifespan ±s.e.m. (days)	75th percentile	% change	Number of animals that died/total	p value vs. control	Figure in text
WT	16.6±0.3	19		116/120			Lifespan assay data within solid lines are individual sets, and each experimental condition was divided with dotted lines. Percent (%) changes or p values were calculated within the set by comparing with a control condition, which is located in the first row of each set. If % changes or p values were calculated using different conditions, they were noted as superscripts right after the values. p …
smg-2(qd101)	15.7±0.3	18	-0.05	109/119	0.0228		α: Lifespan assays without FUdR treatment.
daf-2(e1370)	43.5±1.4	54	1.62	48/60	<0.0001		#: Worms were transferred from control RNAi plates to corresponding RNAi plates at L4 stage.
smg-2(qd101); daf-2(e1370)	23.1±1.1	27	39% (-47%daf-2)	92/120	<0.0001 (<0.0001daf-2)		&: Worms were transferred from control RNAi plates to corresponding RNAi plates at day 1 adult stage.
WT	18.3±0.4	23		96/120
smg-2(qd101)	17.5±0.4	20	-0.04	106/120	0.087
daf-2(e1370)	37.6±1.2	48	1.05	73/120	<0.0001
smg-2(qd101); daf-2(e1370)	30.3±1.3	44	65% (-19%daf-2)	109/120	<0.0001 (0.0041daf-2)
WT	17.8±0.5	22		81/120
smg-2(qd101)	16.1±0.4	19	-0.09	112/120	0.0017
daf-2(e1370)	38.7±1.4	48	1.18	76/120	<0.0001
smg-2(qd101); daf-2(e1370)	24.1±0.9	31	36% (-38%daf-2)	112/120	<0.0001 (0.0001daf-2)
WT	16.4±0.3	22		76/120
smg-2(qd101)	16.3±0.3	19	-0.01	102/120	0.8475
daf-2(e1370)	37.3±1.0	47	1.27	94/120	<0.0001
smg-2(qd101); daf-2(e1370)	20.2±1.1	23	23% (-46%daf-2)	83/120	0.0753 (<0.0001daf-2)
WT	19.3±0.3	24		89/120		Fig. 2a
smg-2(qd101)	16.9±0.3	21	-0.12	105/114	<0.0001	Fig. 2a
daf-2(e1370)	43.0±1.0	52	1.23	98/120	<0.0001	Fig. 2a
smg-2(qd101); daf-2(e1370)	19.5±1.1	22	1% (-55%daf-2)	77/110	0.8788 (<0.0001daf-2)	Fig. 2a
WT control RNAi	21.6±0.4	25		101/180		Supplementary Fig. 2a
smg-2(qd101) control RNAi	20.2±0.3	23	-0.07	100/180	0.0011	Supplementary Fig. 2a
WT daf-2 RNAi	36.6±0.9	46	0.7	121/168	<0.0001	Supplementary Fig. 2a
smg-2(qd101) daf-2 RNAi	30.8±0.6	37	43% (-16%daf-2 RNAi)	135/180	<0.0001 (<0.0001daf-2 RNAi)	Supplementary Fig. 2a
WT control RNAi	23.2±0.7	28		132/180
smg-2(qd101) control RNAi	19.4±0.3	22	-0.17	117/180	<0.0001
WT daf-2 RNAi	36.2±1.1	45	0.56	162/150	<0.0001
smg-2(qd101) daf-2 RNAi	29.7±0.7	37	28% (-18%daf-2 RNAi)	156/180	<0.0001 (<0.0001daf-2 RNAi)
WT control RNAi	28.4±0.5	34		42/90		Fig. 2b
WT smg-2 RNAi#	26.1±0.4	31	-0.08	89/120	0.0021	Fig. 2b
daf-2(e1370) control RNAi	52.1±1.1	60	0.84	81/120	<0.0001	Fig. 2b
daf-2(e1370) smg-2 RNAi#	42.0±1.0	48	48% (-19%daf-2)	88/120	<0.0001 (<0.0001daf-2)	Fig. 2b
WT control RNAi	27.0±0.4	32		111/120
WT smg-2 RNAi#	27.5±0.6	32	0.02	99/105	0.0557
daf-2(e1370) control RNAi	44.1±1.3	53	0.63	74/120	<0.0001
daf-2(e1370) smg-2 RNAi#	40.4±1.2	50	50% (-8%daf-2)	83/120	<0.0001 (0.0002daf-2)
WT control RNAi	26.8±0.4	31		75/120		Supplementary Fig. 2b
WT smg-2 RNAi&	25.7±0.4	31	-0.04	103/120	0.0674	Supplementary Fig. 2b
WT smg-2 RNAi	24.1±0.5	29	-0.1	96/120	0.0063
daf-2(e1370) control RNAi	53.0±1.1	60	0.98	71/120	<0.0001	Supplementary Fig. 2b
daf-2(e1370) smg-2 RNAi&	43.9±0.9	51	64% (-17%daf-2)	105/120	<0.0001 (<0.0001daf-2)	Supplementary Fig. 2b
daf-2(e1370) smg-2 RNAi	28.9±1.4	35	12% (-46%daf-2)	37/120	0.0094 (<0.0001daf-2)
WT control RNAi	27.6±0.4	32		106/120
WT smg-2 RNAi&	27.1±0.5	32	-0.02	112/120	0.6451
WT smg-2 RNAi	24.7±0.6	30	-0.1	76/90	0.0002
daf-2(e1370) control RNAi	46.0±1.2	57	0.66	83/120	<0.0001
daf-2(e1370) smg-2 RNAi&	42.9±1.0	50	55% (-7%daf-2)	103/120	<0.0001 (0.0002daf-2)
daf-2(e1370) smg-2 RNAi	28.0±1.0	32	3% (-39%daf-2)	74/110	0.1980 (<0.0001daf-2)
WTα	17.3±0.5	21		66/120
smg-2(qd101)α	16.1±0.4	18	-0.07	89/120	0.0959
daf-2(e1370)α	37.8±1.6	50	1.18	77/120	<0.0001
smg-2(qd101); daf-2(e1370)α	28.4±1.5	37	64% (-25%daf-2)	49/120	<0.0001 (<0.0001daf-2)
WTα	13.8±0.6	16		58/120		Fig. 2c
smg-2(qd101)α	14.0±0.5	16	0.01	92/120	0.7071	Fig. 2c
daf-2(e1370)α	38.9±1.4	46	1.82	84/120	<0.0001	Fig. 2c
smg-2(qd101); daf-2(e1370)α	19.9±1.2	23	44% (-49%daf-2)	66/120	<0.0001 (<0.0001daf-2)	Fig. 2c
WTα	16.3±0.6	18		87/120
smg-2(qd101)α	13.7±0.4	18	-0.16	101/120	<0.0001
daf-2(e1370)α	41.2±1.4	51	1.53	109/120	<0.0001
smg-2(qd101); daf-2(e1370)α	29.8±1.4	42	83% (-28%daf-2)	85/120	<0.0001 (<0.0001daf-2)
WT	16.5±0.4	21		69/120		Fig. 2e,h
smg-2(qd101)	16.7±0.3	20	0.01	113/120	0.7084	Fig. 2e,h
isp-1(qm150)	23.0±0.8	28	0.39	98/120	<0.0001
smg-2(qd101); isp-1(qm150)	17.7±0.5	22	7% (-23%isp-1)	87/120	0.0221 (<0.0001isp-1)
eat-2(ad1116)	21.7±0.5	27	0.32	48/120	<0.0001	Fig. 2e
smg-2(qd101); eat-2(ad1116)	15.6±0.3	19	-5% (-28%eat-2)	101/120	0.3187 (<0.0001eat-2)	Fig. 2e
vhl-1(ok161)	19.0±0.4	21	0.15	94/120	0.0001
smg-2(qd101); vhl-1(ok161)	20.5±0.7	24	24% (+8%vhl-1)	73/120	<0.0001 (0.0302vhl-1)
osm-5(p813)	23.1±0.9	24	0.4	46/140	<0.0001	Fig. 2h
smg-2(qd101); osm-5(p813)	22.2±0.8	28	35% (-4%osm-5)	100/160	<0.0001 (0.8082osm-5)	Fig. 2h
WT	18.4±0.5	23		90/120		Fig. 2g
smg-2(qd101)	18.3±0.5	22	-0.01	109/120	0.4553	Fig. 2g
isp-1(qm150)	27.0±0.9	36	0.47	101/120	<0.0001
smg-2(qd101); isp-1(qm150)	21.2±0.7	27	15% (-21%isp-1)	96/120	<0.0001 (<0.0001isp-1)
eat-2(ad1116)	23.7±0.7	29	0.29	74/120	<0.0001
smg-2(qd101); eat-2(ad1116)	18.4±0.4	22	0% (-22%eat-2)	54/120	0.0262 (<0.0001eat-2)
vhl-1(ok161)	22.3±0.7	26	0.21	110/120	<0.0001	Fig. 2g
smg-2(qd101); vhl-1(ok161)	24.0±0.9	29	30% (+8%vhl-1)	66/120	<0.0001 (0.0949vhl-1)	Fig. 2g
osm-5(p813)	27.5±1.6	36	0.49	24/160	<0.0001
smg-2(qd101); osm-5(p813)	24.1±0.9	30	31% (-12%osm-5)	35/159	<0.0001 (0.0877osm-5)
WT	18.4±0.5	21		84/120		Fig. 2d
smg-2(qd101)	17.3±0.5	20	-0.06	112/120	0.0858	Fig. 2d
isp-1(qm150)	25.2±0.9	31	0.37	93/120	<0.0001	Fig. 2d
smg-2(qd101); isp-1(qm150)	17.8±0.5	22	-3% (-29%isp-1)	91/120	0.8799 (<0.0001isp-1)	Fig. 2d
eat-2(ad1116)	21.6±0.6	27	0.17	57/120	0.0001
smg-2(qd101); eat-2(ad1116)	20.3±0.4	23	10% (-6%eat-2)	53/120	0.0315 (0.0030eat-2)
osm-5(p813)	24.6±0.9	31	0.34	53/140	<0.0001
smg-2(qd101); osm-5(p813)	23.4±1.1	31	27% (-5%osm-5)	16/120	<0.0001 (0.9975osm-5)
WTα	17.8±0.6	22		64/90
smg-2(qd101)α	15.7±0.5	19	-0.12	95/120	0.0408
glp-1(e2141)α	26.5±1.0	38	0.48	120/140	<0.0001
smg-2(qd101); glp-1(e2141)α	18.7±0.9	20	5% (-30%glp-1)	126/140	0.8829 (<0.0001glp-1)
WTα	16.9±0.6	20		65/120
smg-2(qd101)α	16.1±0.6	22	-0.05	72/90	0.7428
glp-1(e2141)α	26.8±0.8	35	0.58	134/160	<0.0001
smg-2(qd101); glp-1(e2141)α	22.6±0.8	32	+33% (-16%glp-1)	133/150	<0.0001 (0.0186glp-1)
WTα	14.3±0.7	18		65/120		Fig. 2f
smg-2(qd101)α	13.3±0.6	18	-0.07	91/120	0.4886	Fig. 2f
glp-1(e2141)α	21.2±0.8	28	0.48	128/140	<0.0001	Fig. 2f
smg-2(qd101); glp-1(e2141)α	17.8±0.7	19	25% (-16%glp-1)	134/140	<0.0001 (0.0178glp-1)	Fig. 2f
WT control RNAi	19.4±0.5	23		52/90		Supplementary Fig. 2c,d,f
WT smg-2 RNAi	20.9±0.5	25	0.08	70/90	0.0802	Supplementary Fig. 2c,d,f
isp-1(qm150)	28.0±0.9	32	0.44	73/75	<0.0001	Supplementary Fig. 2c
isp-1(qm150) smg-2 RNAi	27.5±1.1	35	42% (-2%isp-1)	72/75	<0.0001 (0.8065isp-1)	Supplementary Fig. 2c
eat-2(ad1116)	28.0±0.9	32	0.44	40/70	<0.0001	Supplementary Fig. 2d
eat-2(ad1116) smg-2 RNAi	27.5±1.1	35	42% (-2%eat-2)	32/75	<0.0001 (0.8967eat-2)	Supplementary Fig. 2d
vhl-1(ok161)	25.9±0.8	31	0.33	36/75	<0.0001	Supplementary Fig. 2f
vhl-1(ok161) smg-2 RNAi	25.7±0.9	31	32% (-1%vhl-1)	31/75	<0.0001 (0.9491vhl-1)	Supplementary Fig. 2f
WT control RNAiα	20.5±0.9	26		50/75		Supplementary Fig. 2e
WT smg-2 RNAiα	19.7±0.9	26	-0.04	51/75	0.5509	Supplementary Fig. 2e
glp-1(e2141)α	31.0±1.2	38	0.51	49/75	<0.0001	Supplementary Fig. 2e
glp-1(e2141); smg-2 RNAiα	31.7±1.0	38	54% (2%glp-1)	53/75	<0.0001 (0.8837)	Supplementary Fig. 2e
WT control RNAi	22.3±0.5	27		80/120		Fig. 3b-f
WT smg-1 RNAi	22.9±0.6	27	0.03	81/120	0.157	Fig. 3b
WT smg-2 RNAi	22.3±0.5	25	0	94/120	0.7866	Fig. 3c
WT smg-3 RNAi	23.0±0.4	27	0.03	96/120	0.2547	Fig. 3d
WT smg-4 RNAi	22.5±0.6	27	0.01	89/119	0.2917	Fig. 3e
WT smg-5 RNAi	21.5±0.5	25	-0.04	90/120	0.5256	Fig. 3f
daf-2(e1370) control RNAi	45.5±1.0	52	1.04	92/120	<0.0001	Fig. 3b-f
daf-2(e1370) smg-1 RNAi	40.7±0.8	46	82% (-10%daf-2)	93/120	<0.0001 (<0.0001daf-2)	Fig. 3b
daf-2(e1370) smg-2 RNAi	35.5±1.2	46	59% (-22%daf-2)	86/120	<0.0001 (<0.0001daf-2)	Fig. 3c
daf-2(e1370) smg-3 RNAi	38.2±1.1	47	71% (-16%daf-2)	91/120	<0.0001 (<0.0001daf-2)	Fig. 3d
daf-2(e1370) smg-4 RNAi	40.2±0.8	46	80% (-12%daf-2)	90/120	<0.0001 (<0.0001daf-2)	Fig. 3e
daf-2(e1370) smg-5 RNAi	42.6±0.8	49	91% (-6%daf-2)	86/120	<0.0001 (0.0002daf-2)	Fig. 3f
WT control RNAi	22.8±0.4	25		81/120
WT smg-1 RNAi	22.2±0.5	28	-0.03	91/120	0.6638
WT smg-2 RNAi	24.9±0.5	28	0.09	81/120	0.0023
WT smg-3 RNAi	22.9±0.5	28	0	79/120	0.7775
WT smg-4 RNAi	22.8±0.5	28	0	85/120	0.5375
WT smg-5 RNAi	23.5±0.5	28	0.03	85/120	0.1988
daf-2(e1370) control RNAi	46.9±1.0	55	1.06	87/120	<0.0001
daf-2(e1370) smg-1 RNAi	43.4±0.8	48	90% (-7%daf-2)	89/120	<0.0001 (0.0007daf-2)
daf-2(e1370) smg-2 RNAi	41.2±0.7	45	80% (-12%daf-2)	93/120	<0.0001 (<0.0001daf-2)
daf-2(e1370) smg-3 RNAi	40.2±1.1	50	76% (-14%daf-2)	94/120	<0.0001 (<0.0001daf-2)
daf-2(e1370) smg-4 RNAi	45.9±0.9	51	101% (-2%daf-2)	97/120	<0.0001 (0.2636daf-2)
daf-2(e1370) smg-5 RNAi	44.7±0.8	51	96% (-5%daf-2)	97/120	<0.0001 (0.0222daf-2)
daf-16(mu86); daf-2(e1370)	15.5±0.3	17		95/120
smg-2(qd101) daf-16(mu86); daf-2(e1370)	14.1±0.4	17	-9%	65/120	0.0109
daf-16(mu86); daf-2(e1370)	15.7±0.4	18		103/120		Supplementary Fig. 4d
smg-2(qd101) daf-16(mu86); daf-2(e1370)	11.4±0.3	14	-27%	53/120	<0.0001	Supplementary Fig. 4d
daf-16(mu86); daf-2(e1370)	16.4±0.4	20		95/120
smg-2(qd101) daf-16(mu86); daf-2(e1370)	12.3±0.3	17	-25%	92/120	<0.0001
daf-2(e1370); yhEx246[odr-1p::rfp]	36.4±1.0	45		82/90		Fig. 5b
smg-2(qd101); daf-2(e1370); yhEx246[odr-1p::rfp]	24.8±1.0	27	-0.32	70/120	<0.0001	Fig. 5b
smg-2(qd101); daf-2(e1370); yhEx247[smg-2p::smg-2::gfp; odr-1p::rfp]	39.0±1.1	47	7% (57%smg-2; daf-2)	72/120	0.1643 (<0.0001smg-2; daf-2)	Fig. 5b
daf-2(e1370); yhEx246[odr-1p::rfp]	31.4±0.8	39		106/118
smg-2(qd101); daf-2(e1370); yhEx246[odr-1p::rfp]	23.5±0.9	28	-0.25	113/120	<0.0001
smg-2(qd101); daf-2(e1370); yhEx247[smg-2p::smg-2::gfp; odr-1p::rfp]	32.5±1.3	43	4% (38%smg-2; daf-2)	80/90	0.0614 (<0.0001smg-2; daf-2)
smg-2(qd101); yhEx246[odr-1p::rfp]	17.2±0.4	21		82/120		Fig. 5c
smg-2(qd101); yhEx247[smg-2p::smg-2:: gfp; odr-1p::rfp]	19.8±0.6	24	0.15	101/120	0.0004	Fig. 5c
smg-2(qd101); yhEx246[odr-1p::rfp]	16.7±0.4	20		98/120
smg-2(qd101); yhEx247[smg-2p::smg-2:: gfp; odr-1p::rfp]	20.9±0.6	27	0.25	93/120	<0.0001
yhEx246[odr-1p::rfp]	15.6±0.3	19		67/90
yhEx247[smg-2p::smg-2::gfp; odr-1p::rfp]	16.5±0.5	19	0.06	59/90	0.1537
yhEx246[odr-1p::rfp]	17.6±0.4	20		101/120		Fig. 5d
yhEx247[smg-2p::smg-2::gfp; odr-1p::rfp]	17.4±0.5	20	-0.01	100/120	0.8607	Fig. 5d
yhEx246[odr-1p::rfp]	16.5±0.5	20	0	66/120
yhEx329[smg-1p::smg-1::gfp; odr-1p::rfp] line1	16.7±0.4	20	0.01	89/120	0.7466
yhEx330[smg-1p::smg-1::gfp; odr-1p::rfp] line2	19.5±0.6	23	0.18	96/120	0.0002
yhEx331[smg-1p::smg-1::gfp; odr-1p::rfp] line3	18.5±0.4	23	0.12	101/120	0.0043
yhEx246[odr-1p::rfp]	19.5±0.4	25		90/120		Fig. 5e
yhEx329[smg-1p::smg-1::gfp; odr-1p::rfp] line1	23±0.5	28	0.18	102/120	<0.0001	Fig. 5e
yhEx330[smg-1p::smg-1::gfp; odr-1p::rfp] line2	25.5±0.9	30	0.31	62/90	<0.0001	Fig. 5e
yhEx331[smg-1p::smg-1::gfp; odr-1p::rfp] line3	22.1±0.5	28	0.13	101/120	<0.0001	Fig. 5e
yhEx246[odr-1p::rfp]	18.6±0.6	22		71/90
yhEx329[smg-1p::smg-1::gfp; odr-1p::rfp] line1	19.9±0.5	24	0.07	91/120	0.1425
yhEx330[smg-1p::smg-1::gfp; odr-1p::rfp] line2	21.7±0.6	26	0.17	76/120	0.0001
yhEx331[smg-1p::smg-1::gfp; odr-1p::rfp] line3	21.2±0.6	24	0.14	85/120	0.0013
sid-1(pk3321) control RNAi	17.4±0.5	22		51/120
sid-1(pk3321) smg-2 RNAi	18.1±0.5	22	0.08	58/120	0.3498
daf-2(e1370); sid-1(pk3321) control RNAi	33.0±0.7	38	0.9	79/120	<0.0001
daf-2(e1370); sid-1(pk3321) smg-2 RNAi	33.2±0.6	38	91% (1%daf-2)	76/119	<0.0001 (0.9429daf-2)
sid-1(pk3321) control RNAi	18.5±0.5	24		68/115		Supplementary Fig. 11a
sid-1(pk3321) smg-2 RNAi	18.7±0.5	24	0.01	91/120	0.533	Supplementary Fig. 11a
daf-2(e1370); sid-1(pk3321) control RNAi	42.2±0.8	49	1.29	98/120	<0.0001	Supplementary Fig. 11a
daf-2(e1370); sid-1(pk3321) smg-2 RNAi	41.2±0.8	45	123% (-2%daf-2)	91/119	<0.0001 (0.2807daf-2)	Supplementary Fig. 11a
sid-1(pk3321); uIs69[myo-2p::mCherry; unc-119p::sid-1] control RNAi	17.9±0.5	22		68/120		Fig. 6a
sid-1(pk3321); uIs69[myo-2p::mCherry; unc-119p::sid-1] smg-2 RNAi	20.9±0.5	25	0.17	56/120	<0.0001	Fig. 6a
daf-2(e1370); sid-1(pk3321); uIs69[myo-2p::mCherry; unc-119p::sid-1] control RNAi	34.7±0.6	41	0.94	96/120	<0.0001	Fig. 6a
daf-2(e1370); sid-1(pk3321); uIs69[myo-2p::mCherry; unc-119p::sid-1] smg-2 RNAi	26.1±0.8	32	46% (-25%daf-2)	95/120	<0.0001 (<0.0001daf-2)	Fig. 6a
sid-1(pk3321); uIs69[myo-2p::mCherry; unc-119p::sid-1] control RNAi	21.4±0.5	24		75/120
sid-1(pk3321); uIs69[myo-2p::mCherry; unc-119p::sid-1] smg-2 RNAi	20.9±0.4	24	-0.02	85/120	0.3312
daf-2(e1370); sid-1(pk3321); uIs69[myo-2p::mCherry; unc-119p::sid-1] control RNAi	41.3±0.7	45	0.93	92/120	<0.0001
daf-2(e1370); sid-1(pk3321); uIs69[myo-2p::mCherry; unc-119p::sid-1] smg-2 RNAi	34.2±0.8	41	60% (-17%daf-2)	90/120	<0.0001 (<0.0001daf-2)
rde-1(ne219) control RNAi	18.6±0.4	23		87/120		Supplementary Fig. 11b
rde-1(ne219) smg-2 RNAi	19.2±0.4	23	0.03	99/120	0.2378	Supplementary Fig. 11b
daf-2(e1370); rde-1(ne219) control RNAi	36.4±0.7	41	0.96	56/120	<0.0001	Supplementary Fig. 11b
daf-2(e1370); rde-1(ne219) smg-2 RNAi	35.7±0.6	41	92% (-2% daf-2)	75/120	<0.0001 (0.4357daf-2)	Supplementary Fig. 11b
rde-1(ne219) control RNAi	17.9±0.3	21		82/120
rde-1(ne219) smg-2 RNAi	18.5±0.3	21	0.03	80/120	0.2323
daf-2(e1370); rde-1(ne219) control RNAi	34.8±0.7	39	0.94	55/120	<0.0001
daf-2(e1370); rde-1(ne219) smg-2 RNAi	36.0±0.7	39	100% (3% daf-2)	51/120	<0.0001 (0.1807daf-2)
rde-1(ne219); kzls9[lin-26p::nls::gfp; lin-26p::rde-1; rol-6D] control RNAi	20.4±0.4	23		98/120		Fig. 6b
rde-1(ne219); kzls9[lin-26p::nls::gfp; lin-26p::rde-1; rol-6D] smg-2 RNAi	22.1±0.5	26	0.08	88/120	0.001	Fig. 6b
daf-2(e1370); rde-1(ne219); kzls9[lin-26p::nls::gfp; lin-26p::rde-1; rol-6D] control RNAi	38.6±0.7	44	0.9	89/120	<0.0001	Fig. 6b
daf-2(e1370); rde-1(ne219); kzls9[lin-26p::nls::gfp; lin-26p::rde-1; rol-6D] smg-2 RNAi	39.3±0.8	47	93% (2% daf-2)	103/120	<0.0001 (0.1263daf-2)	Fig. 6b
rde-1(ne219); kzls9[lin-26p::nls::gfp; lin-26p::rde-1; rol-6D] control RNAi	19.4±0.3	24		77/120
rde-1(ne219); kzls9[lin-26p::nls::gfp; lin-26p::rde-1; rol-6D] smg-2 RNAi	18.8±0.3	24	-0.03	100/120	0.3316
daf-2(e1370); rde-1(ne219); kzls9[lin-26p::nls::gfp; lin-26p::rde-1; rol-6D] control RNAi	36.8±0.9	45	0.9	77/120	<0.0001
daf-2(e1370); rde-1(ne219); kzls9[lin-26p::nls::gfp; lin-26p::rde-1; rol-6D] smg-2 RNAi	39.5±0.8	45	104% (7% daf-2)	89/120	<0.0001 (0.0512daf-2)
rde-1(ne219); kzls20[hlh-1p::rde-1; sur-5p::nls::gfp] control RNAi	14.1±0.3	17		49/120		Fig. 6c
rde-1(ne219); kzls20[hlh-1p::rde-1; sur-5p::nls::gfp] smg-2 RNAi	15.3±0.4	20	0.09	48/120	0.0294	Fig. 6c
daf-2(e1370); rde-1(ne219); kzls20[hlh-1p::rde-1; sur-5p::nls::gfp] control RNAi	37.6±1.1	46	1.67	68/120	<0.0001	Fig. 6c
daf-2(e1370); rde-1(ne219); kzls20[hlh-1p::rde-1; sur-5p::nls::gfp] smg-2 RNAi	34.5±0.9	40	145% (-8% daf-2)	69/120	<0.0001 (0.0095daf-2)	Fig. 6c
rde-1(ne219); kzls20[hlh-1p::rde-1; sur-5p::nls::gfp] control RNAi	14.0±0.4	18		61/90
rde-1(ne219); kzls20[hlh-1p::rde-1; sur-5p::nls::gfp] smg-2 RNAi	15.3±0.4	18	0.09	72/90	0.0227
daf-2(e1370); rde-1(ne219); kzls20[hlh-1p::rde-1; sur-5p::nls::gfp] control RNAi	26.2±1.1	33	0.87	77/120	<0.0001
daf-2(e1370); rde-1(ne219); kzls20[hlh-1p::rde-1; sur-5p::nls::gfp] smg-2 RNAi	29.4±1.0	39	110% (12% daf-2)	89/120	<0.0001 (0.1558daf-2)
rde-1(ne219); kbls7[nhx-2p::rde-1; rol-6D] control RNAi	20.0±0.4	23		106/120		Fig. 6d
rde-1(ne219); kbls7[nhx-2p::rde-1; rol-6D] smg-2 RNAi	22.1±0.5	26	0.1	103/120	0.0001	Fig. 6d
daf-2(e1370); rde-1(ne219); kbls7[nhx-2p::rde-1; rol-6D] control RNAi	38.9±0.7	45	0.94	96/120	<0.0001	Fig. 6d
daf-2(e1370); rde-1(ne219); kbls7[nhx-2p::rde-1; rol-6D] smg-2 RNAi	35.6±0.5	39	78% (-9% daf-2)	107/120	<0.0001 (<0.0001daf-2)	Fig. 6d
rde-1(ne219); kbls7[nhx-2p::rde-1; rol-6D] control RNAi	19.7±0.4	24		93/120
rde-1(ne219); kbls7[nhx-2p::rde-1; rol-6D] smg-2 RNAi	20.8±0.5	24	0.05	91/120	0.0093
daf-2(e1370); rde-1(ne219); kbls7[nhx-2p::rde-1; rol-6D] control RNAi	33.6±0.7	39	0.71	101/120	<0.0001
daf-2(e1370); rde-1(ne219); kbls7[nhx-2p::rde-1; rol-6D] smg-2 RNAi	36.7±0.5	42	86% (9% daf-2)	95/120	<0.0001 (0.0010daf-2)
rde-1(ne219); Is[wrt-2p::rde-1; myo-2p::rfp] control RNAi	20.1±0.4	23		88/120		Supplementary Fig. 11c
rde-1(ne219); Is[wrt-2p::rde-1; myo-2p::rfp] smg-2 RNAi	20.5±0.5	23	0.02	93/120	0.417	Supplementary Fig. 11c
daf-2(e1370); rde-1(ne219); Is[wrt-2p::rde-1; myo-2p::rfp] control RNAi	37.8±0.8	42	0.88	91/120	<0.0001	Supplementary Fig. 11c
daf-2(e1370); rde-1(ne219); Is[wrt-2p::rde-1; myo-2p::rfp] smg-2 RNAi	36.9±0.8	42	83% (-2% daf-2)	89/120	<0.0001 (0.5178daf-2)	Supplementary Fig. 11c
rde-1(ne219); Is[wrt-2p::rde-1; myo-2p::rfp] control RNAi	19.0±0.3	24		96/120
rde-1(ne219); Is[wrt-2p::rde-1; myo-2p::rfp] smg-2 RNAi	20.6±0.3	27	0.08	84/120	0.0001
daf-2(e1370); rde-1(ne219); Is[wrt-2p::rde-1; myo-2p::rfp] control RNAi	34.3±0.9	42	0.8	91/120	<0.0001
daf-2(e1370); rde-1(ne219); Is[wrt-2p::rde-1; myo-2p::rfp] smg-2 RNAi	34.0±0.6	39	79% (-1% daf-2)	102/120	<0.0001 (0.0391daf-2)
daf-2(e1370); yhEx246[odr-1p:rfp]	38.3±1.1	45		95/120
smg-2(qd101); daf-2(e1370); yhEx246[odr-1p::rfp]	25.7±1.6	36	-0.33	60/120	<0.0001
smg-2(qd101); daf-2(e1370); yhEx324[rgef-1p::smg-2::gfp; odr-1p::rfp]	32.2±1.8	45	-16% (25% smg-2; daf-2)	46/120	0.0529 (0.0033smg-2; daf-2)
smg-2(qd101); daf-2(e1370); yhEx326[dpy-7p::smg-2::gfp; odr-1p::rfp]	31.7±1.3	42	-17% (23% smg-2; daf-2)	84/120	0.0028 (0.0049smg-2; daf-2)
smg-2(qd101); daf-2(e1370); yhEx325[hlh-1p::smg-2::gfp; odr-1p::rfp]	35.5±1.3	45	-7% (38% smg-2; daf-2)	75/120	0.2729 (<0.0001smg-2; daf-2)
smg-2(qd101); daf-2(e1370); yhEx323[ges-1p::smg-2::gfp; odr-1p::rfp]	34.2±2.3	48	-11% (33% smg-2; daf-2)	33/120	0.3447 (0.0041smg-2; daf-2)
daf-2(e1370); yhEx246[odr-1p:rfp]	34.5±1.0	42		92/120		Fig. 6f,g
smg-2(qd101); daf-2(e1370); yhEx246[odr-1p::rfp]	24.3±1.2	30	-0.3	90/120	<0.0001	Fig. 6f,g
smg-2(qd101); daf-2(e1370); yhEx324[rgef-1p::smg-2::gfp; odr-1p::rfp]	24.5±1.0	30	-29% (1% smg-2; daf-2)	103/120	<0.0001 (0.7928smg-2; daf-2)
smg-2(qd101); daf-2(e1370); yhEx326[dpy-7p::smg-2::gfp; odr-1p::rfp]	28.4±1.1	36	-18% (17% smg-2; daf-2)	102/120	0.0005 (0.026smg-2; daf-2)	Fig. 6f
smg-2(qd101); daf-2(e1370); yhEx325[hlh-1p::smg-2::gfp; odr-1p::rfp]	28.2±1.1	36	-18% (16% smg-2; daf-2)	80/120	0.0004 (0.0248smg-2; daf-2)	Fig. 6g
smg-2(qd101); daf-2(e1370); yhEx323[ges-1p::smg-2::gfp; odr-1p::rfp]	19.0±1.2	22	-45% (22% smg-2; daf-2)	92/120	<0.0001 (0.0018smg-2; daf-2)
daf-2(e1370); yhEx246[odr-1p:rfp]	39.3±1.0	49		68/120		Fig. 6e,h
smg-2(qd101); daf-2(e1370); yhEx246[odr-1p::rfp]	28.3±0.8	36	-28%	96/140	<0.0001	Fig. 6e,h
smg-2(qd101); daf-2(e1370); yhEx324[rgef-1p::smg-2::gfp; odr-1p::rfp]	33.4±1.4	42	-15% (18% smg-2; daf-2)	45/120	0.0002 (<0.0001smg-2; daf-2)	Fig. 6e
smg-2(qd101); daf-2(e1370); yhEx323[ges-1p::smg-2::gfp; odr-1p::rfp]	29.1±1.8	36	-26% (-3% smg-2; daf-2)	38/125	<0.0001 (0.4126smg-2; daf-2)	Fig. 6h
WT control RNAi	21.5±0.4	24		86/120		Supplementary Fig. 13d
WT yars-2 RNAi	20.9±0.5	24	-0.027907	63/120	0.3062	Supplementary Fig. 13d
smg-2(qd101) control RNAi	20.8±0.4	24	-0.0325581	75/120	0.3251	Supplementary Fig. 13d
smg-2(qd101) yars-2 RNAi	21.3±0.5	24	-0.00930233	49/120	0.8217	Supplementary Fig. 13d
WT control RNAi	21.5±0.6	23		107/120
WT yars-2 RNAi	19.4±0.3	23	-10%	107/120	0.0007
smg-2(qd101) control RNAi	17.9±0.4	20	-17%	104/120	<0.0001
smg-2(qd101) yars-2 RNAi	17.4±0.5	23	-19%	117/120	<0.0001
daf-2(e1370) control RNAi	51.1±1.1	58		79/120		Fig. 7c, Supplementary Fig. 13c
daf-2(e1370) yars-2 RNAi	54.4±1.1	61	0.06	52/120	0.0416	Supplementary Fig. 13c
smg-2(qd101); daf-2(e1370) control RNAi	33.8±1.3	43	-0.34	86/120	<0.0001	Fig. 7c
smg-2(qd101); daf-2(e1370) yars-2 RNAi	51.5±2.0	64	1% (52% smg-2; daf-2)	66/120	0.1783 (<0.0001smg-2; daf-2)	Fig. 7c
daf-2(e1370) control RNAi	43.5±0.8	50		96/120
daf-2(e1370) yars-2 RNAi	39.5±0.9	44	-9%	86/120	0.0020
smg-2(qd101); daf-2(e1370) control RNAi	32.6±1.1	38	-25%	72/120	<0.0001
smg-2(qd101); daf-2(e1370) yars-2 RNAi	36.6±1.5	41	-16% (12% smg-2; daf-2)	107/120	0.0003 (0.029smg-2; daf-2)
