# Supplementary material for: RNA surveillance via nonsense-mediated mRNA decay is crucial for longevity in daf-2/insulin/IGF-1 mutant C. elegans
Source: Nat Commun. 2017 Mar 9;8:14749. doi: 10.1038/ncomms14749 (PMC5347137; doi:10.1038/ncomms14749)
Supplement: Supplementary Data 2 — The list of genes used for gene ontology analysis of NMD target transcripts. [file ncomms14749-s3.xlsx]

## Sheet: Induced in daf-2(-)
Genes whose levels were increased in daf-2(-) in a smg-2-dependent manner (258)					GO analysis of genes whose levels were increased in daf-2(-) in a smg-2-dependent manner
Sequence name	Gene name	Fold change in daf-2(-) vs. WT, log2(fold change)≥0.4	Fold change in daf-2(-) vs smg-2(-); daf-2(-), log2(fold change)≥0.4		Category	Term	Count	p value	Fold Enrichment	Benjamini
2L52.1	2L52.1	0.679571	0.575802		GOTERM_BP_FAT	Cellular lipid catabolic process	3	0.015	15.7	0.97
AC7.1	tag-49	0.614798	0.675929
B0024.1	col-149	1.47217	1.19648
B0047.3	bath-24	0.596865	0.603471
B0198.3	B0198.3	1.01524	0.528287
B0205.5	B0205.5	1.79092	2.73232
B0212.4	B0212.4	0.517329	0.797585
B0280.4	odd-1	1.09565	0.929548
B0511.11	B0511.11	0.492496	0.644304
B0511.3	fbxa-125	5.79946	1.52958
B0511.4	tag-344	4.00311	3.5639
C04C3.5	dyf-3	1.88943	0.839055
C04F12.9	rnh-1.3	3.5649	0.441463
C05E11.5	amt-4	0.773083	0.508599
C05H8.1	ckk-1	0.430954	0.706474
C06A12.3	C06A12.3	1.01037	0.492474
C06A8.7	srh-39	1.08166	0.779845
C07H6.9	C07H6.9	1.25129	0.614598
C09B8.8	C09B8.8	1.28639	0.507975
C09E7.3	oig-1	0.585022	0.613235
C10A4.8	mnm-2	0.849158	0.960942
C12D8.5	daf-36	0.730742	0.535983
C13F10.2	C13F10.2	0.40889	0.828576
C14A4.6	C14A4.6	0.760046	0.573383
C14A4.7	C14A4.7	0.823419	0.836758
C16A11.9	fbxc-43	1.64954	1.15115
C18A3.6	rab-3	0.663785	0.553006
C25F9.10	C25F9.10	1.55545	1.03687
C25F9.14	C25F9.14	1.65368	0.939174
C25F9.9	C25F9.9	1.03107	0.513811
C26H9A.2	C26H9A.2	0.980732	1.01707
C27A7.8	C27A7.8	0.604154	0.519936
C30G7.4	C30G7.4	1.19387	0.522239
C31B8.7	C31B8.7	0.58167	0.669467
C31G12.1	C31G12.1	0.423288	0.569254
C32B5.16	sdz-4	0.690972	0.577348
C32E8.4	C32E8.4	1.36282	2.42456
C33D12.3	twk-26	1.08842	0.507191
C36F7.2	C36F7.2	0.778218	0.771686
C38C10.6	C38C10.6	2.36826	0.881394
C38H2.3	C38H2.3	0.62414	2.74341
C44B7.8	pmp-1	0.452641	1.00406
C44B9.6	fbxb-87	1.97074	2.30691
C45E1.5	C45E1.5	1.41344	1.68625
C45G9.12	C45G9.12	1.07112	0.485702
C46C2.3	C46C2.3	1.18676	0.647547
C48B4.1	C48B4.1	0.671107	0.501884
C48B4.7	C48B4.7	0.553028	0.771857
C50C10.1	sru-37	0.95147	2.06865
C50C3.9	unc-36	0.810006	0.450488
C53B7.6	C53B7.6	0.724801	1.75784
C53D5.3	C53D5.3	1.47856	0.734944
C54C6.5	C54C6.5	0.517178	0.709021
C54G4.5	C54G4.5	2.09367	1.39887
C56A3.4	C56A3.4	0.497372	0.412861
D1046.5	D1046.5	0.526047	0.645498
D2096.2	praf-3	0.504136	0.46651
D2096.5	D2096.5	1.22651	0.4289
D2096.9	D2096.9	1.82172	1.29087
E02A10.4	E02A10.4	0.425972	0.45647
F01D5.2	F01D5.2	1.51312	0.687621
F07A11.5	F07A11.5	0.880499	0.524301
F07C6.6	F07C6.6	1.94296	0.990443
F08A8.3	F08A8.3	0.998601	0.461079
F08B6.4	unc-87	0.607295	0.452842
F08H9.7	clec-56	0.944969	0.427691
F08H9.8	clec-54	0.616975	0.787083
F09F7.2	mlc-3	0.670128	0.630333
F11C1.3	scav-4	1.09789	0.444656
F11D5.7	F11D5.7	0.711415	0.839537
F11E6.5	elo-2	0.643858	0.498745
F11H8.3	col-8	0.592489	0.67991
F13H10.8	F13H10.8	0.679451	0.403876
F14H12.6	F14H12.6	0.636067	2.12375
F14H12.8	F14H12.8	1.11518	0.509588
F14H3.10	cyp-35D1	0.521096	0.574071
F18A11.3	F18A11.3	0.98092	0.618343
F18E3.13	F18E3.13	0.457102	0.631173
F21D5.3	F21D5.3	1.62707	0.790182
F21F8.11	F21F8.11	0.874635	0.987942
F21H11.2	sax-2	0.936653	1.93087
F22F7.8	F22F7.8	1.26171	0.554914
F23B2.11	pcp-3	0.679209	0.538426
F23G4.1	F23G4.1	2.35998	0.899761
F25H5.2	F25H5.2	0.857328	0.717493
F26A1.10	nspd-9	1.38976	1.06563
F26A10.1	F26A10.1	1.25179	0.851563
F26F12.8	F26F12.8	1.06668	0.632791
F26G1.11	F26G1.11	1.80947	2.17783
F26G1.6	F26G1.6	1.06265	0.86492
F28B4.4	F28B4.4	1.38941	0.435745
F28H1.2	cpn-3	0.747593	0.649555
F29B9.12	F29B9.12	0.699662	0.647039
F29C4.4	F29C4.4	0.897804	1.67054
F29C4.8	col-99	1.58028	3.44124
F30A10.11	F30A10.11	0.591251	0.575838
F30A10.15	F30A10.15	0.594106	0.6067
F31D4.8	F31D4.8	0.677808	0.558736
F32A5.5	aqp-1	1.65338	1.30321
F32E10.2	F32E10.2	0.492749	0.447931
F33D4.1	nhr-8	0.798973	0.42036
F33H2.3	F33H2.3	0.662146	0.648141
F33H2.8	F33H2.8	0.738189	2.38404
F35B12.10	F35B12.10	0.5741	0.450139
F35E8.11	cdr-1	0.833351	1.18776
F37H8.3	F37H8.3	1.82695	0.442607
F37H8.7	F37H8.7	1.5339	1.25239
F38A3.1	col-81	4.34921	0.794444
F39F10.3	F39F10.3	0.56372	0.703977
F40G9.15	F40G9.15	0.453759	0.779842
F41G3.18	F41G3.18	1.114	0.919148
F41H10.7	elo-5	1.02087	0.555403
F42A10.8	nas-28	1.05897	1.06221
F42C5.6	F42C5.6	0.714719	2.03209
F42G4.5	F42G4.5	0.54483	0.707769
F42G4.7	F42G4.7	0.507901	0.622057
F43C11.6	F43C11.6	1.35501	0.991847
F43D9.4	sip-1	0.612115	0.52735
F44F1.6	F44F1.6	0.584282	0.470634
F45C12.2	F45C12.2	0.5347	0.620472
F45C12.4	btb-9	0.945753	0.468774
F48G7.2	F48G7.2	1.2246	0.810186
F49B2.2	fbxb-67	0.524959	0.410442
F52B11.6	ins-34	0.698476	0.422483
F54C1.7	pat-10	0.716035	0.433781
F54C8.1	F54C8.1	1.33559	0.531677
F54D8.4	cah-1	0.516611	0.862566
F55H2.5	F55H2.5	0.567228	0.478693
F56B3.9	F56B3.9	0.405524	0.433064
F57A10.4	F57A10.4	0.881308	1.09203
F57A8.8	fipr-13	1.00113	0.740059
F58D2.4	F58D2.4	1.71733	2.24149
F58D5.2	F58D5.2	0.404773	1.08926
F58D5.3	F58D5.3	2.8855	4.25114
F58E6.13	F58E6.13	0.894835	0.403731
F59A6.12	F59A6.12	0.442198	0.661144
F59B2.13	F59B2.13	0.490692	0.819838
F59C6.14	F59C6.14	1.2043	0.606276
H05C05.4	H05C05.4	0.54034	2.38131
H10E21.1	H10E21.1	0.579485	0.648571
H14A12.5	H14A12.5	0.779752	1.62457
H14E04.3	H14E04.3	0.400308	0.954857
H37A05.2	H37A05.2	0.401888	0.923793
K01H12.1	dph-3	0.51719	0.997417
K02E7.11	K02E7.11	1.62971	0.934249
K03A1.6	his-38	1.17703	1.01079
K03H6.5	K03H6.5	0.676343	0.487739
K06H7.2	K06H7.2	0.430518	0.430019
K07C11.8	K07C11.8	0.838627	0.749898
K07F5.16	K07F5.16	0.57436	0.704661
K08F8.3	fut-1	0.72312	0.749688
K08H10.1	lea-1	2.80192	0.555771
K09F6.11	K09F6.11	0.453519	0.894332
K12C11.3	K12C11.3	0.605658	0.426671
M03B6.1	M03B6.1	1.60922	0.524414
M153.2	M153.2	0.628421	0.73768
M18.1	col-129	2.99154	0.441463
MTCE.16	MTCE.16	2.27881	0.405731
MTCE.3	MTCE.3	1.67397	0.62995
R04E5.10	ifd-1	0.444654	1.20308
R05H10.2	R05H10.2	0.460836	0.513362
R06B9.6	mig-14	0.755649	1.42058
R07C3.8	fbxc-33	0.44852	0.670469
R07E4.1	R07E4.1	0.449241	0.607864
R08C7.1	R08C7.1	1.87277	1.16697
R09A1.1	ergo-1	0.524919	0.406933
R10F2.6	R10F2.6	0.787068	0.962388
R12C12.5	R12C12.5	0.819918	0.437739
R12C12.9	R12C12.9	0.744422	0.44301
R13A1.7	R13A1.7	0.855779	1.04537
T02D1.8	T02D1.8	0.677576	0.527797
T02G5.1	T02G5.1	0.650157	1.17743
T03F6.3	T03F6.3	0.498986	0.527542
T04C12.1	T04C12.1	2.49508	1.65655
T04D3.8	T04D3.8	1.19332	2.89164
T04F3.2	T04F3.2	0.855136	1.4459
T05E12.8	T05E12.8	0.660781	1.15948
T07A9.12	T07A9.12	0.450806	0.740018
T07C4.4	spp-1	0.864425	0.545548
T07D4.1	npr-20	0.788731	1.82586
T08B2.11	T08B2.11	0.680945	0.658318
T09A12.5	T09A12.5	0.483351	0.522273
T09B4.4	T09B4.4	0.713904	0.544287
T11F8.5	T11F8.5	0.422329	1.00302
T13C2.3	T13C2.3	1.28181	0.571369
T14G10.3	ttr-53	0.451762	0.523463
T19D12.1	T19D12.1	0.690487	0.557435
T22G5.2	lbp-7	1.479	0.552311
T24C4.8	T24C4.8	1.2423	0.892752
T25F10.6	T25F10.6	0.496417	0.422383
T26C5.5	T26C5.5	0.904504	0.65561
T26E3.7	T26E3.7	0.420592	0.557926
T26G10.5	T26G10.5	1.18913	1.05937
T28F2.2	T28F2.2	0.56061	0.920204
VZC374L.1	VZC374L.1	1.22359	0.57396
W01C9.3	pqn-73	1.48659	0.47822
W02D3.5	lbp-6	1.17309	0.598609
W02D7.8	W02D7.8	0.555886	0.621299
W02H5.1	W02H5.1	0.64215	0.401174
W03G1.7	asm-3	3.44567	0.663387
W04A4.6	W04A4.6	0.520497	0.765729
W09C5.11	W09C5.11	1.11845	0.419341
W09D6.6	hmt-1	2.15434	0.552609
W09G12.10	W09G12.10	1.1217	1.43073
Y105C5B.9	Y105C5B.9	1.36784	0.693714
Y105E8A.13	Y105E8A.13	0.968465	1.8
Y105E8B.9	Y105E8B.9	0.790316	0.938991
Y110A7A.3	unc-63	0.55597	0.987449
Y113G7B.12	Y113G7B.12	0.776245	0.638577
Y119C1B.9	Y119C1B.9	0.868601	0.689483
Y11D7A.7	Y11D7A.7	0.658374	0.456204
Y14H12A.1	Y14H12A.1	0.449889	0.616868
Y17G7B.1	acbp-6	0.557925	0.966793
Y22D7AR.10	Y22D7AR.10	0.460416	0.616363
Y26D4A.21	Y26D4A.21	2.58325	0.74972
Y34D9A.11	spp-23	1.28302	2.03763
Y38E10A.11	nspe-4	0.546894	1.14362
Y38F1A.9	oig-2	0.788811	0.526684
Y39F10A.1	Y39F10A.1	1.40826	0.666911
Y39G8B.9	Y39G8B.9	0.991964	1.14025
Y41C4A.12	Y41C4A.12	0.451662	0.791338
Y41D4B.10	dsl-3	0.523422	0.448637
Y43B11AR.1	Y43B11AR.1	0.920744	0.843072
Y45F10C.2	Y45F10C.2	0.911986	0.444507
Y46G5A.34	Y46G5A.34	1.01513	0.489749
Y46H3C.6	Y46H3C.6	0.46321	1.01765
Y47H10A.2	Y47H10A.2	0.493734	0.507332
Y48B6A.10	Y48B6A.10	1.4018	0.752426
Y48G1C.6	Y48G1C.6	0.459958	1.40475
Y48G9A.7	Y48G9A.7	0.434206	1.54341
Y49E10.18	Y49E10.18	0.729056	0.802463
Y49F6A.5	Y49F6A.5	1.0314	0.966519
Y4C6B.6	Y4C6B.6	1.19516	1.72562
Y53F4B.51	Y53F4B.51	2.00747	0.559567
Y55F3AM.11	Y55F3AM.11	0.627334	1.28127
Y55F3AM.8	immp-2	0.458115	0.645798
Y56A3A.15	fbxb-24	0.526238	0.544497
Y60A3A.2	clec-260	0.996446	0.676625
Y60A3A.25	Y60A3A.25	2.37665	0.736305
Y69E1A.7	aqp-3	1.41945	0.852404
Y70C5A.3	Y70C5A.3	3.39618	1.03237
Y71F9AL.6	Y71F9AL.6	0.480172	2.99751
Y71G12B.35	Y71G12B.35	0.593938	1.12073
Y71H10A.2	Y71H10A.2	1.32152	0.637221
Y73B6BL.12	Y73B6BL.12	1.7108	2.93227
Y73B6BL.36	Y73B6BL.36	1.30876	0.883352
Y82E9BL.17	fbxa-27	1.51491	1.33267
Y92C3B.3	rab-18	1.62255	2.4396
Y95B8A.7	Y95B8A.7	0.55243	0.777251
ZC334.11	ins-27	0.938351	0.500138
ZK353.10	ZK353.10	1.5668	1.72977
ZK353.2	ZK353.2	0.656401	1.14654
ZK484.2	haf-9	0.637653	0.453851
ZK6.7	lipl-5	1.26387	0.724842
ZK632.10	ZK632.10	0.594792	0.408845
ZK809.4	ent-1	0.64967	0.413822
ZK829.5	tbx-36	0.433912	0.94338
ZK84.3	ins-5	0.58412	1.04517

## Sheet: Repressed in daf-2(-)
Genes whose levels were decreased in daf-2(-) in a smg-2-dependent manner (584)					GO analysis of genes whose levels were decreased in daf-2(-) in a smg-2-dependent manner
Sequence name	Gene name	Fold change in daf-2(-) vs. WT, log2(fold change)≤-0.4	Fold change in daf-2(-) vs smg-2(-); daf-2(-), log2(fold change)≤-0.4		Category	Term	Count	p value	Fold Enrichment	Benjamini
B0207.12	avr-14	-0.40734	-0.506054		GOTERM_BP_FAT	Dorsal/ventral axon guidance	3	0.03	10.8	0.9
B0212.3	B0212.3	-1.26911	-1.36651		GOTERM_BP_FAT	Extracellular structure organization	4	0.036	5.4	0.91
B0213.11	cyp-34A6	-1.1761	-1.96313		GOTERM_BP_FAT	Defense response	6	0.021	3.8	0.91
B0213.17	nlp-34	-2.07637	-6.63402		GOTERM_BP_FAT	Cell motion	7	0.025	3.1	0.9
B0222.6	col-144	-0.770591	-0.47663		GOTERM_BP_FAT	Regulation of RNA metabolic process	26	0.011	1.7	0.83
B0240.1	rhr-2	-0.650582	-1.29625		GOTERM_BP_FAT	Regulation of transcription, DNA-dependent	26	0.011	1.7	0.92
B0250.4	B0250.4	-0.750754	-2.37258
B0261.6	B0261.6	-0.54062	-1.18046
B0273.4	unc-5	-0.570284	-0.427069
B0302.4	B0302.4	-1.35223	-2.6942
B0310.2	B0310.2	-0.66213	-0.82245
B0336.11	B0336.11	-1.15352	-0.899021
B0365.5	clec-225	-0.632861	-0.814734
B0403.3	B0403.3	-0.638211	-0.91361
B0511.5	cutl-14	-1.88391	-2.42847
C01B7.1	ztf-12	-0.578734	-0.673106
C01G5.9	C01G5.9	-0.430033	-0.571995
C02B8.1	C02B8.1	-0.641607	-1.6627
C02E7.6	C02E7.6	-1.3623	-0.454543
C02E7.7	C02E7.7	-1.65976	-0.572191
C02F5.2	C02F5.2	-1.95922	-3.60598
C03A7.12	C03A7.12	-0.606922	-2.19217
C03B8.2	C03B8.2	-0.438756	-0.613691
C03B8.3	C03B8.3	-0.652718	-0.475204
C03C11.2	fog-3	-0.940153	-0.8194
C03G5.11	nspc-4	-0.582386	-1.38237
C03G5.2	nspc-7	-0.697672	-1.19987
C03G6.15	cyp-35A2	-0.400852	-0.471939
C04E12.7	scrm-3	-1.10881	-2.13777
C04F6.5	dhs-27	-0.539473	-1.08401
C04G2.7	egl-38	-0.578894	-2.11694
C05A9.2	C05A9.2	-0.513299	-0.868035
C05C12.6	C05C12.6	-0.525813	-0.643941
C05D10.3	wht-1	-0.463125	-0.621546
C06C3.10	C06C3.10	-0.875948	-1.56719
C06C6.5	nhr-50	-0.676693	-2.79025
C06E7.4	C06E7.4	-0.495039	-1.291
C06G3.1	nhr-105	-0.936452	-0.577645
C06H5.1	fbxa-156	-0.456682	-0.963361
C07A12.1	ham-2	-0.616381	-0.956258
C07G1.6	C07G1.6	-6.2893	-2.8618
C08A9.9	C08A9.9	-0.483092	-1.9916
C09B8.5	C09B8.5	-0.427329	-0.919323
C09B9.2	C09B9.2	-0.792236	-1.46927
C10H11.6	ugt-26	-0.743338	-1.64261
C12D5.2	nhr-152	-0.605334	-0.805188
C13A10.2	C13A10.2	-2.43498	-2.31183
C13C4.6	C13C4.6	-0.579876	-1.59373
C14F11.2	C14F11.2	-0.649246	-0.868768
C15F1.8	C15F1.8	-0.487092	-0.654443
C16A11.3	C16A11.3	-0.624592	-0.605879
C16D9.6	C16D9.6	-0.968823	-0.734472
C17C3.12	acdh-2	-1.74545	-3.44891
C17E7.1	nhr-156	-0.811215	-0.901404
C17F4.8	C17F4.8	-0.674008	-0.488721
C18A11.5	xol-1	-0.744928	-0.706957
C18H7.11	C18H7.11	-3.42162	-4.0022
C23H5.3	xbx-4	-0.864792	-1.76837
C25A1.4	C25A1.4	-0.400615	-0.807459
C25D7.15	C25D7.15	-0.620189	-1.98721
C25D7.16	C25D7.16	-0.73634	-1.76799
C26F1.5	grl-10	-0.628774	-1.71967
C27C12.1	C27C12.1	-0.438591	-1.02919
C28D4.1	nhr-100	-0.463862	-0.526971
C28H8.2	C28H8.2	-0.401869	-3.94611
C29A12.4	nrx-1	-2.26286	-2.01411
C29E4.10	C29E4.10	-0.928862	-1.62658
C29E6.1	let-653	-1.03269	-1.29914
C29G2.1	C29G2.1	-0.59559	-1.1534
C30F12.3	C30F12.3	-0.471757	-1.95994
C30F8.4	kin-32	-0.964684	-0.95396
C30G12.1	C30G12.1	-0.685055	-0.921969
C30G7.2	C30G7.2	-1.29552	-1.336
C31A11.5	oac-6	-2.18618	-1.96462
C31C9.7	C31C9.7	-0.497657	-0.662859
C31H5.7	C31H5.7	-0.79681	-1.37798
C32B5.12	fbxc-57	-1.63412	-2.50539
C32H11.12	dod-24	-3.55765	-1.72074
C32H11.4	C32H11.4	-2.48151	-1.61006
C33A12.4	C33A12.4	-1.04699	-2.39852
C33G8.4	C33G8.4	-0.426179	-1.50297
C34B4.2	C34B4.2	-0.448227	-0.579109
C34F6.10	C34F6.10	-0.424811	-1.16211
C34H4.4	col-107	-1.58386	-1.60937
C35D10.14	clec-5	-0.494896	-0.90449
C36A4.11	C36A4.11	-1.20544	-0.491491
C36E8.4	C36E8.4	-0.511077	-0.922965
C37H5.14	C37H5.14	-0.601504	-0.960291
C38H2.1	tbc-8	-0.434281	-0.417407
C40H1.4	elo-4	-0.938359	-1.21323
C41D11.6	C41D11.6	-0.771889	-1.20443
C42C1.13	C42C1.13	-0.454597	-0.994644
C44B11.4	C44B11.4	-1.53311	-2.58374
C44B7.4	clhm-1	-1.9866	-2.77575
C45E5.4	C45E5.4	-0.685479	-2.12494
C45G7.3	ilys-3	-1.87016	-5.15216
C45G9.6	C45G9.6	-0.699459	-3.73084
C46A5.1	C46A5.1	-2.56617	-1.50088
C46H11.9	phat-2	-0.557834	-0.596094
C47F8.1	C47F8.1	-0.528162	-0.75516
C48B4.3	C48B4.3	-2.92796	-2.62767
C48D1.3	cho-1	-2.12543	-3.58318
C49C3.15	C49C3.15	-0.752263	-0.450499
C49C3.9	C49C3.9	-0.469024	-1.30874
C49F5.2	set-6	-0.410516	-0.576728
C49F8.3	C49F8.3	-1.86818	-1.59361
C49G7.3	C49G7.3	-0.898618	-3.19957
C49G7.6	C49G7.6	-2.47932	-1.99505
C50F2.7	C50F2.7	-1.68859	-2.22024
C50F7.1	C50F7.1	-1.34866	-1.73217
C50F7.6	C50F7.6	-1.39864	-0.530451
C52A10.3	C52A10.3	-0.8331	-0.550573
C52B11.2	tag-303	-0.612167	-0.401404
C52B9.7	paf-2	-0.549637	-1.31082
C52D10.9	skr-8	-1.48534	-1.18076
C52E12.6	C52E12.6	-1.90048	-2.02996
C52E2.5	C52E2.5	-0.785151	-2.36822
C52E4.1	cpr-1	-1.24778	-0.803516
C53A5.13	C53A5.13	-0.77269	-2.57201
C53B7.1	rig-3	-1.41692	-1.47043
C53B7.2	C53B7.2	-0.781834	-0.604275
C53C11.1	C53C11.1	-1.2864	-2.70262
C55C2.2	ssp-19	-1.5455	-1.27813
C55C3.3	C55C3.3	-0.51178	-2.26138
CC4.2	nlp-15	-0.76732	-0.449589
CC8.1	CC8.1	-0.410528	-0.620608
CE7X_3.1	CE7X_3.1	-1.04967	-1.94886
D1025.1	D1025.1	-0.618303	-0.415185
D1025.4	nspc-20	-0.933843	-1.47627
D1037.5	D1037.5	-2.54198	-3.24459
D1044.1	D1044.1	-1.50491	-0.917516
D1044.2	D1044.2	-0.781982	-0.446014
D1086.19	D1086.19	-2.00779	-0.981195
D2023.3	D2023.3	-2.17149	-1.4299
D2023.7	col-158	-1.40546	-1.5533
D2062.6	D2062.6	-1.04184	-0.873685
DC2.5	DC2.5	-1.4026	-3.11815
E02A10.3	E02A10.3	-0.491217	-1.59773
E02H9.2	E02H9.2	-0.522613	-1.56665
E03D2.1	nlp-13	-0.963015	-2.1224
E04A4.6	E04A4.6	-1.70882	-1.43516
E04D5.3	cut-4	-0.848875	-1.70804
EEED8.2	EEED8.2	-1.48125	-0.935366
EGAP9.3	EGAP9.3	-0.401346	-1.80098
F01F1.14	F01F1.14	-0.623036	-1.86799
F01G10.9	F01G10.9	-1.0995	-1.85156
F02C12.3	F02C12.3	-0.719413	-3.99609
F02C12.5	cyp-13B1	-3.17831	-3.09469
F02D8.5	F02D8.5	-1.01126	-2.68425
F02E9.3	F02E9.3	-0.754614	-1.74715
F07C3.9	F07C3.9	-0.508388	-0.895759
F08B4.3	F08B4.3	-0.532726	-2.3564
F08F1.9	F08F1.9	-0.433479	-0.979938
F08F8.3	kap-1	-0.405811	-0.635874
F08G5.6	F08G5.6	-1.66005	-1.95395
F09G8.5	F09G8.5	-1.18756	-0.837888
F10D11.3	F10D11.3	-2.58708	-2.02049
F10D7.3	F10D7.3	-1.33128	-3.43468
F10E7.11	F10E7.11	-0.407188	-0.955079
F11A5.18	F11A5.18	-1.82133	-3.68681
F11C7.4	crb-1	-0.581454	-1.4436
F11D5.3	ddr-2	-0.483158	-0.458211
F12E12.11	F12E12.11	-0.978268	-0.963731
F12E12.3	F12E12.3	-0.658559	-2.83916
F13A7.1	F13A7.1	-0.511575	-1.47795
F13A7.11	F13A7.11	-0.743594	-1.7082
F13B12.2	F13B12.2	-0.66377	-0.668971
F13C5.1	F13C5.1	-0.461379	-1.01603
F13D12.8	F13D12.8	-0.758445	-1.29048
F13G3.6	F13G3.6	-0.425414	-0.870446
F13H8.12	F13H8.12	-1.2358	-0.452055
F14H12.7	F14H12.7	-2.2516	-1.84389
F15A2.5	efn-3	-1.66222	-0.457441
F15B10.3	F15B10.3	-1.20718	-0.628769
F15D4.6	F15D4.6	-1.85178	-1.37194
F15D4.8	flp-16	-1.23688	-1.34254
F15E6.8	dct-7	-0.439528	-1.1358
F16B4.12	nhr-117	-0.851503	-0.947508
F18G5.6	F18G5.6	-0.613623	-0.942206
F18H3.1	F18H3.1	-0.528043	-0.525697
F19B10.5	F19B10.5	-0.704671	-0.404525
F19G12.10	F19G12.10	-0.929834	-2.77674
F19G12.9	F19G12.9	-1.12939	-1.40455
F20B6.7	F20B6.7	-1.10062	-1.61697
F20D12.6	ceh-19	-0.473413	-1.93094
F21H7.1	gst-22	-0.477244	-0.48739
F22D6.1	kin-14	-0.543753	-0.428695
F22D6.9	F22D6.9	-0.569751	-2.0993
F22E5.1	F22E5.1	-3.70482	-0.595657
F22E5.20	F22E5.20	-2.12081	-1.48246
F22H10.2	F22H10.2	-0.45649	-0.847901
F23F1.4	F23F1.4	-0.806543	-0.623561
F23H12.8	fipr-1	-1.32063	-2.53526
F23H12.9	fipr-2	-1.40837	-3.05108
F26F12.3	F26F12.3	-0.716894	-1.07264
F26F4.2	F26F4.2	-1.11144	-2.11099
F28B12.1	F28B12.1	-1.1127	-0.588063
F28D1.3	thn-1	-0.68523	-2.09203
F28F8.2	acs-2	-0.816288	-0.833829
F29G9.7	F29G9.7	-0.796831	-1.70906
F30A10.8	stn-1	-0.475227	-0.465893
F31A9.2	F31A9.2	-1.44307	-1.00172
F31D5.3	cpna-1	-0.582298	-0.567977
F31E3.6	F31E3.6	-0.750954	-0.789615
F32A11.3	F32A11.3	-0.701791	-1.29412
F32A7.3	eva-1	-1.06325	-0.665779
F32H5.6	srx-125	-1.36207	-1.11231
F33A8.6	F33A8.6	-1.25176	-1.66347
F33G12.6	F33G12.6	-0.718837	-0.765138
F34D10.3	F34D10.3	-0.896851	-0.660558
F35B12.6	tag-290	-1.66643	-2.05586
F35C12.3	F35C12.3	-0.833223	-0.659624
F35C8.9	F35C8.9	-0.59943	-2.1914
F35E12.5	F35E12.5	-3.43096	-1.52638
F35G2.3	F35G2.3	-2.4307	-1.87176
F35H12.5	F35H12.5	-0.455755	-0.870815
F35H8.5	exc-7	-0.510394	-1.62209
F36A4.5	F36A4.5	-1.04203	-1.89742
F36D3.4	F36D3.4	-0.982529	-2.37652
F36G9.12	oac-20	-2.4415	-1.65445
F37B1.1	gst-24	-0.405058	-2.11274
F37B1.2	gst-12	-1.71718	-1.09325
F37C12.18	F37C12.18	-1.40527	-1.41915
F37D6.4	F37D6.4	-2.49685	-0.746541
F37H8.2	F37H8.2	-0.551157	-1.56731
F39C12.3	tsp-14	-1.17489	-1.31372
F39E9.1	F39E9.1	-0.781012	-0.980942
F41B4.3	F41B4.3	-1.07032	-1.08096
F41B5.9	nhr-182	-0.675882	-0.878149
F41C6.1	unc-6	-0.954267	-0.877158
F41D9.3	wrk-1	-1.01542	-0.691046
F41F3.2	soc-1	-0.500052	-0.836364
F41G3.21	F41G3.21	-2.60952	-3.88481
F42A10.7	F42A10.7	-0.965615	-0.801939
F42D1.3	sprr-2	-0.880771	-0.742299
F42F12.1	nspc-9	-1.71924	-1.26738
F42F12.6	nspc-13	-4.78172	-3.48293
F42F12.7	nspc-14	-1.08286	-1.46921
F42F12.9	nspc-10	-1.87187	-1.91576
F42G9.9	ptl-1	-0.674227	-0.676035
F42H10.6	F42H10.6	-0.751635	-1.39732
F43C9.2	F43C9.2	-0.477389	-0.833456
F43D2.4	hot-1	-0.633662	-0.697354
F43G6.8	F43G6.8	-0.724764	-0.527318
F44C8.11	nhr-96	-0.772945	-1.28779
F44D12.1	F44D12.1	-0.532654	-0.908335
F44G3.14	fbxa-143	-1.32328	-1.03746
F44G3.2	F44G3.2	-0.871047	-1.50986
F45B8.2	rgs-10	-0.943167	-1.39508
F45E1.1	F45E1.1	-0.583781	-1.32399
F45E4.1	arf-1.1	-0.502794	-2.96417
F45G2.5	bli-5	-1.16761	-1.27019
F46G10.6	mxl-3	-1.20493	-0.611982
F46H5.8	lact-1	-0.54458	-0.864049
F47B10.5	F47B10.5	-0.452337	-1.03042
F47D12.3	F47D12.3	-1.68758	-1.39127
F47G4.3	gpdh-1	-1.78305	-0.874295
F48F7.5	F48F7.5	-1.01373	-1.45646
F48G7.3	nhr-83	-1.02754	-0.506666
F49B2.1	fbxb-8	-1.50985	-2.5482
F49B2.5	src-2	-0.409501	-0.720323
F49E12.9	F49E12.9	-0.436778	-0.504239
F49F1.1	F49F1.1	-2.09688	-1.53466
F49F1.6	F49F1.6	-1.50775	-2.51986
F52B11.5	F52B11.5	-0.63467	-0.759704
F52C6.12	F52C6.12	-0.905073	-2.07975
F52C6.8	bath-4	-0.782375	-0.406199
F52E10.4	F52E10.4	-0.439643	-1.01236
F52H3.6	F52H3.6	-0.554044	-2.41214
F53A9.7	F53A9.7	-1.43958	-2.60087
F53E10.4	irg-3	-1.47335	-0.916886
F53F10.1	F53F10.1	-0.818052	-1.59493
F54B11.6	bra-1	-0.401118	-0.610446
F54C9.14	F54C9.14	-1.32501	-1.28232
F54D11.3	F54D11.3	-0.79855	-1.55597
F54F7.6	F54F7.6	-0.867945	-0.686743
F55D12.2	F55D12.2	-0.478307	-0.573178
F55G11.2	F55G11.2	-4.38344	-2.4861
F55G11.8	F55G11.8	-1.10057	-0.575194
F55G7.2	F55G7.2	-1.58686	-1.71389
F55H12.5	F55H12.5	-0.663962	-1.11805
F56A8.8	F56A8.8	-0.592468	-0.706215
F56B3.2	F56B3.2	-0.487034	-2.11882
F56C11.3	F56C11.3	-1.1699	-0.992231
F56D6.13	F56D6.13	-0.581461	-1.44058
F56F11.5	F56F11.5	-0.807737	-0.825293
F56H1.1	che-14	-1.18538	-0.648302
F57B9.9	pqn-46	-1.49727	-2.8527
F57G12.1	F57G12.1	-0.560231	-0.671975
F58B4.3	F58B4.3	-1.77965	-2.6628
F58B6.1	F58B6.1	-1.61669	-1.6156
F58D5.7	F58D5.7	-0.692542	-1.3396
F58E1.13	F58E1.13	-0.973802	-2.04259
F58E10.7	F58E10.7	-4.0983	-4.36499
F58H10.1	F58H10.1	-1.466	-1.29848
F59A1.10	F59A1.10	-0.46416	-0.613315
F59A7.7	F59A7.7	-1.5733	-2.05624
F59B1.10	F59B1.10	-1.49069	-1.2311
F59B1.2	F59B1.2	-0.633879	-0.448731
F59D12.2	F59D12.2	-3.11982	-4.37647
F59E11.8	nhr-194	-1.51087	-3.8395
F59F5.2	glo-3	-0.412672	-0.710866
F59H6.3	F59H6.3	-0.63011	-2.09692
H01G02.3	H01G02.3	-0.810856	-1.1543
H01M10.1	H01M10.1	-0.419629	-0.788284
H04D03.4	H04D03.4	-1.52365	-1.23304
H12D21.10	H12D21.10	-0.836358	-0.455306
H22D07.1	gnrr-5	-1.79577	-1.5068
H40L08.3	H40L08.3	-3.7624	-4.82346
K02E10.1	K02E10.1	-0.565879	-1.69748
K02E11.6	K02E11.6	-0.604793	-1.31137
K02F2.5	K02F2.5	-0.823109	-2.57243
K03A11.1	K03A11.1	-0.707501	-0.653495
K03E6.5	unc-1	-0.858178	-1.42293
K03E6.7	K03E6.7	-0.430698	-0.844342
K03H1.10	K03H1.10	-1.22526	-0.484795
K03H1.6	ttr-1	-0.894606	-0.781506
K04C1.3	K04C1.3	-0.542944	-0.666166
K04F10.2	K04F10.2	-1.5318	-0.728725
K04H4.7	flp-25	-0.622533	-0.766337
K05C4.4	K05C4.4	-0.652887	-1.35309
K06B9.6	K06B9.6	-2.02008	-2.30731
K06G5.2	cyp-13B2	-1.15246	-0.931657
K07D4.8	pqn-48	-0.58518	-0.465532
K07F5.8	K07F5.8	-2.98567	-3.50493
K07F5.9	ssp-10	-0.743022	-1.37262
K08D9.4	K08D9.4	-0.638686	-1.72894
K08E7.8	K08E7.8	-0.506265	-0.623664
K08H2.1	skr-21	-0.827677	-0.644509
K08H2.10	K08H2.10	-0.624678	-1.73971
K08H2.7	K08H2.7	-1.85572	-2.00143
K09D9.12	K09D9.12	-0.65255	-1.37243
K09E10.1	oac-57	-0.950436	-2.44225
K09E3.6	K09E3.6	-0.688683	-2.01376
K09F5.5	set-12	-1.1644	-0.777951
K09F5.6	K09F5.6	-1.26936	-1.86775
K09H11.9	K09H11.9	-0.698882	-1.58112
K10B4.6	cwn-1	-1.08466	-0.612045
K10C9.1	K10C9.1	-1.13837	-0.96067
K10D11.1	dod-17	-0.681633	-1.56457
K10G9.2	K10G9.2	-1.41409	-0.797148
K11D12.3	srr-4	-0.812071	-1.51528
K11H12.4	K11H12.4	-0.972042	-0.736673
K11H12.5	K11H12.5	-0.76351	-0.886828
M01B2.10	M01B2.10	-0.638588	-0.695928
M02F4.7	clec-265	-1.17568	-1.93395
M02H5.6	nhr-98	-0.692385	-1.15419
M03B6.4	M03B6.4	-1.07779	-0.729584
M03C11.1	M03C11.1	-0.72851	-0.678908
M116.4	sdz-25	-0.66089	-0.409456
M199.4	clec-190	-4.30938	-2.63176
M60.6	M60.6	-0.537342	-1.42331
M88.3	M88.3	-0.873964	-1.15518
R02D5.1	R02D5.1	-1.2023	-1.9352
R02F2.8	R02F2.8	-0.520534	-2.00672
R05C11.4	R05C11.4	-1.16181	-0.78789
R05F9.13	msp-31	-0.546676	-1.13435
R05G6.5	R05G6.5	-0.506659	-0.830629
R06B10.1	R06B10.1	-1.11969	-2.2044
R06C1.6	R06C1.6	-0.750376	-1.02895
R06C7.2	R06C7.2	-0.636096	-1.05002
R07C3.6	fbxc-28	-0.779823	-0.726914
R08E3.4	ztf-16	-1.14672	-1.08727
R09A8.1	R09A8.1	-0.559709	-0.571153
R09B5.3	cnc-2	-1.44897	-3.17171
R09H10.7	R09H10.7	-1.52782	-1.24328
R10E9.3	R10E9.3	-0.705419	-0.652494
R11A5.6	R11A5.6	-0.773244	-1.41327
R11E3.2	R11E3.2	-1.0196	-1.48341
R11E3.5	nhr-104	-0.628499	-2.55493
R11G11.1	nhr-132	-1.43995	-0.618036
R11G11.2	nhr-58	-0.543087	-1.03308
R13A5.9	R13A5.9	-0.442628	-0.742963
R148.1	mks-1	-0.700745	-0.810203
R148.7	R148.7	-0.42162	-1.82243
R151.1	R151.1	-2.19042	-2.54865
R160.3	R160.3	-1.15226	-0.48602
R186.1	R186.1	-2.23062	-3.78564
R186.6	R186.6	-1.91568	-1.89826
R52.1	sdz-28	-1.10575	-0.532467
T01B6.3	aakg-4	-1.52269	-3.56739
T01C4.2	odr-2	-3.18168	-3.05631
T01D3.6	T01D3.6	-0.479478	-1.90838
T01H3.5	T01H3.5	-0.922967	-1.02373
T02C1.2	T02C1.2	-0.720569	-0.530351
T02C5.5	unc-2	-0.69148	-1.26983
T03D3.1	ugt-53	-3.35957	-1.0112
T03F1.11	T03F1.11	-1.49322	-2.10955
T03G6.2	nhr-40	-0.403113	-1.09312
T05D4.3	T05D4.3	-1.40893	-1.23956
T05D4.4	osm-7	-1.04085	-1.50473
T05E11.8	T05E11.8	-1.18561	-0.993049
T06C12.6	nhr-102	-1.343	-1.12287
T06C12.7	nhr-84	-0.99718	-0.722695
T06D10.3	T06D10.3	-1.60229	-2.49191
T06F4.1	T06F4.1	-2.11966	-1.9643
T07E3.2	T07E3.2	-2.7898	-2.97683
T07E3.4	T07E3.4	-0.570673	-0.45243
T07E3.6	pdf-1	-0.448136	-1.3552
T07G12.1	cal-4	-0.86577	-0.849502
T08B2.4	T08B2.4	-0.603869	-1.84568
T08D2.6	T08D2.6	-1.38583	-2.35683
T08H4.1	rhgf-2	-0.44961	-0.498017
T09F5.12	T09F5.12	-0.673782	-2.60436
T09F5.9	clec-47	-2.19261	-2.83404
T10C6.16	T10C6.16	-1.351	-1.33071
T10E9.4	T10E9.4	-0.901248	-1.98621
T12A7.1	gem-4	-0.46893	-0.604217
T12A7.4	lips-5	-1.50109	-1.47616
T12D8.4	arrd-17	-1.15359	-0.681625
T14B4.5	T14B4.5	-0.481403	-0.952237
T14F9.2	T14F9.2	-0.411632	-0.546676
T15B7.1	T15B7.1	-1.29477	-1.02922
T16G1.4	T16G1.4	-2.98217	-2.92937
T16G1.6	T16G1.6	-3.18513	-3.31769
T16G1.7	T16G1.7	-1.49711	-1.29444
T16G12.3	T16G12.3	-0.478306	-2.01708
T16H12.13	T16H12.13	-0.631169	-1.89043
T19B10.4	pqn-70	-0.412479	-0.677795
T19C3.5	T19C3.5	-0.600463	-1.26776
T19C4.6	gpa-1	-1.49549	-1.14859
T19D12.4	T19D12.4	-0.659629	-2.27796
T19H12.1	ugt-9	-1.86751	-2.29394
T19H5.7	T19H5.7	-0.442352	-0.692435
T20D4.11	T20D4.11	-1.21862	-2.48361
T20F10.5	T20F10.5	-0.70769	-1.45031
T20H4.2	T20H4.2	-1.32818	-1.37062
T22A3.4	set-18	-0.426983	-0.77766
T22B3.2	T22B3.2	-2.11268	-1.73929
T22B3.3	T22B3.3	-1.70013	-2.84858
T22F7.3	T22F7.3	-0.539406	-0.706488
T22G5.6	lbp-8	-1.9417	-2.4127
T23C6.4	T23C6.4	-0.51794	-1.1086
T23F11.3	cdka-1	-1.08688	-1.45988
T24A11.2	xbx-5	-1.31159	-1.00881
T24A6.1	T24A6.1	-0.555562	-1.23252
T24B8.5	T24B8.5	-1.25718	-2.51392
T24D5.2	T24D5.2	-0.665686	-1.68074
T25B9.10	T25B9.10	-0.846339	-1.16002
T26A5.1	wht-6	-0.54371	-1.00553
T27A3.3	ssp-16	-0.607678	-1.77011
T27C4.1	T27C4.1	-1.08589	-1.53642
T27E4.2	hsp-16.11	-1.6959	-3.02308
T27E4.4	fip-2	-0.425731	-2.7806
T27F6.10	T27F6.10	-0.410768	-0.839482
T28D6.3	T28D6.3	-1.14802	-1.47478
T28D6.5	T28D6.5	-0.973858	-0.732504
T28F2.5	ccb-1	-0.550175	-0.443936
VC5.2	VC5.2	-0.577106	-0.784438
W01A11.5	cpt-6	-0.419286	-0.494274
W02D9.5	W02D9.5	-0.408822	-1.84977
W03A5.1	W03A5.1	-0.409194	-0.487382
W03A5.3	grl-22	-0.72167	-2.04759
W03C9.6	W03C9.6	-0.552343	-0.607165
W03D8.7	W03D8.7	-1.28061	-2.83802
W03F8.1	tni-4	-0.634214	-0.717007
W04A4.2	W04A4.2	-1.35456	-1.72126
W04B5.2	W04B5.2	-0.598215	-0.978017
W05G11.2	W05G11.2	-1.1249	-1.44001
W05H12.1	W05H12.1	-0.832863	-0.905564
W05H7.1	W05H7.1	-0.481952	-1.17773
W06A7.4	W06A7.4	-0.581742	-0.662193
W06D11.2	W06D11.2	-0.731042	-1.02071
W06D12.2	twk-42	-0.547207	-1.37113
W06H8.2	W06H8.2	-1.0355	-1.04573
W08A12.3	W08A12.3	-1.28728	-2.14173
W08D2.1	egl-20	-0.942647	-1.27362
W10G11.1	W10G11.1	-1.10561	-2.57908
W10G11.16	lgc-45	-0.443066	-1.26412
Y102A11A.6	Y102A11A.6	-1.68659	-1.49749
Y102A11A.8	Y102A11A.8	-0.676723	-1.3925
Y105C5A.1268	Y105C5A.1268	-0.792148	-1.32045
Y105C5B.13	skr-10	-0.863661	-1.10628
Y106G6D.1	Y106G6D.1	-1.06878	-1.21094
Y106G6D.6	Y106G6D.6	-0.86719	-1.57927
Y111B2A.21	Y111B2A.21	-0.519167	-1.79581
Y116A8C.25	Y116A8C.25	-0.762542	-1.39502
Y116F11B.3	pcp-4	-2.05553	-1.13163
Y17D7A.3	nhr-65	-0.828814	-0.465793
Y17G9B.4	Y17G9B.4	-0.532135	-2.34185
Y18D10A.25	fkb-8	-0.605239	-0.884493
Y19D10A.9	clec-209	-1.86925	-0.689926
Y32B12C.1	Y32B12C.1	-0.977724	-2.63993
Y32G9A.10	Y32G9A.10	-0.505326	-2.37211
Y32H12A.6	Y32H12A.6	-0.406257	-1.4111
Y35H6.1	Y35H6.1	-0.43655	-1.79641
Y37B11A.3	Y37B11A.3	-0.480436	-1.48754
Y37E11B.2	Y37E11B.2	-0.912158	-1.37405
Y37E3.13	Y37E3.13	-0.84502	-0.512874
Y38C1AA.7	Y38C1AA.7	-0.522283	-1.63081
Y38E10A.15	nspe-7	-1.50302	-0.996812
Y38F1A.8	Y38F1A.8	-0.479579	-1.27599
Y38H6C.16	Y38H6C.16	-0.802098	-1.40868
Y38H6C.19	Y38H6C.19	-2.81471	-6.44602
Y39A1A.16	Y39A1A.16	-3.25615	-2.29684
Y39A3A.3	Y39A3A.3	-1.32656	-3.25007
Y39A3B.3	Y39A3B.3	-0.46546	-2.96995
Y39B6A.20	asp-1	-0.642215	-0.767336
Y39C12A.1	Y39C12A.1	-0.591798	-1.70526
Y39G10AL.1	Y39G10AL.1	-0.525557	-0.570782
Y40B10A.6	Y40B10A.6	-2.0085	-2.33247
Y40B10A.7	Y40B10A.7	-0.55063	-0.866403
Y41C4A.11	Y41C4A.11	-1.03508	-1.13175
Y41G9A.10	Y41G9A.10	-0.64448	-4.14062
Y43F8B.9	Y43F8B.9	-1.44238	-2.60714
Y43F8C.9	Y43F8C.9	-0.786606	-1.45572
Y44A6D.2	Y44A6D.2	-0.454731	-0.908541
Y44E3B.2	tyr-5	-0.741216	-1.09949
Y45F3A.4	Y45F3A.4	-0.80119	-1.14741
Y45G12C.1	Y45G12C.1	-1.02289	-1.11885
Y46D2A.2	Y46D2A.2	-1.55277	-1.33567
Y46H3A.2	hsp-16.41	-2.45429	-1.98655
Y46H3B.2	clec-204	-1.11241	-0.770951
Y46H3D.6	nhr-237	-0.834253	-2.23856
Y47D3B.4	Y47D3B.4	-0.617854	-0.995479
Y50D4A.6	Y50D4A.6	-1.10696	-1.759
Y50E8A.12	Y50E8A.12	-0.457184	-0.701683
Y51A2D.13	Y51A2D.13	-0.711621	-0.583821
Y51A2D.18	Y51A2D.18	-0.517556	-1.02373
Y51A2D.21	Y51A2D.21	-0.490494	-1.05459
Y51H7C.13	Y51H7C.13	-0.550653	-0.760892
Y53C12B.7	Y53C12B.7	-0.68363	-0.892483
Y54E10BR.1	Y54E10BR.1	-0.502387	-0.552166
Y54F10AM.6	Y54F10AM.6	-0.639346	-0.902816
Y54F10BL.1	fbxa-42	-2.28491	-2.39289
Y54G2A.25	lad-2	-3.13425	-2.55827
Y55B1BR.5	Y55B1BR.5	-1.69713	-1.19556
Y55D5A.4	Y55D5A.4	-0.799494	-0.518419
Y55F3BR.10	Y55F3BR.10	-0.424664	-2.29956
Y57A10A.14	Y57A10A.14	-0.469624	-0.449887
Y57A10A.29	Y57A10A.29	-0.517276	-0.400957
Y57A10A.9	tag-276	-0.79317	-0.519164
Y57G11A.1	tag-273	-0.71543	-0.761702
Y57G11A.2	Y57G11A.2	-0.951675	-1.76997
Y57G11B.5	Y57G11B.5	-0.690759	-1.16433
Y57G11C.37	Y57G11C.37	-0.690609	-1.00492
Y57G11C.40	Y57G11C.40	-0.597404	-0.600711
Y58A7A.2	Y58A7A.2	-1.48883	-2.26977
Y58A7A.5	Y58A7A.5	-1.32425	-2.10136
Y65B4BL.1	Y65B4BL.1	-1.36041	-0.860016
Y66D12A.20	spe-6	-0.42648	-1.2382
Y67D8C.9	Y67D8C.9	-1.00606	-0.897945
Y69A2AR.5	daao-1	-0.515799	-0.571726
Y69H2.9	Y69H2.9	-1.11551	-2.09481
Y70C5C.6	nhr-112	-0.793408	-2.11513
Y71F9AL.4	Y71F9AL.4	-0.655615	-0.957939
Y71F9B.9	Y71F9B.9	-1.20507	-1.37172
Y71G12B.16	drag-1	-1.20139	-1.09467
Y71H2AM.10	Y71H2AM.10	-0.951213	-0.846103
Y73F4A.2	Y73F4A.2	-0.51847	-2.805
Y75B12B.3	Y75B12B.3	-0.909227	-2.31678
Y75B8A.3	Y75B8A.3	-0.619818	-0.974807
Y76B12C.4	Y76B12C.4	-0.553667	-1.07471
Y76B12C.8	Y76B12C.8	-1.24175	-1.59805
Y82E9BL.10	fbxa-14	-0.434961	-1.01732
Y82E9BL.18	Y82E9BL.18	-0.566905	-0.471077
Y94H6A.4	Y94H6A.4	-0.578535	-2.84244
ZC204.7	fbxb-15	-1.58442	-1.14989
ZC239.22	ZC239.22	-1.42377	-1.4498
ZC328.1	cuti-1	-0.754873	-1.79389
ZC449.8	ZC449.8	-1.47886	-0.801254
ZC581.1	nekl-2	-0.442113	-1.37209
ZK1055.2	ZK1055.2	-1.68401	-1.44808
ZK1073.2	ZK1073.2	-0.511466	-0.881415
ZK1098.6	ZK1098.6	-0.614308	-0.737714
ZK1290.8	wrt-10	-1.0382	-1.21224
ZK228.3	ZK228.3	-0.696877	-0.824018
ZK228.4	ZK228.4	-0.656106	-2.69022
ZK370.6	ZK370.6	-2.46565	-1.25928
ZK381.5	prkl-1	-1.39841	-1.05493
ZK484.6	ZK484.6	-1.04099	-2.958
ZK507.4	dos-1	-0.456454	-1.3062
ZK512.3	ced-11	-0.913261	-1.00714
ZK512.8	ZK512.8	-1.14924	-2.08796
ZK546.3	ZK546.3	-3.04966	-4.69955
ZK622.5	ZK622.5	-1.03099	-0.854858
ZK673.7	tnc-2	-0.557182	-2.05792
ZK682.2	ZK682.2	-0.474035	-0.54023
ZK816.1	ZK816.1	-2.28425	-2.51952
ZK856.4	ZK856.4	-1.40246	-0.948748
ZK892.6	ZK892.6	-1.42048	-0.808663
ZK896.7	clec-186	-0.618456	-0.445203
ZK930.5	ZK930.5	-0.624454	-1.56865
ZK970.7	ZK970.7	-1.9292	-6.55647

## Sheet: uORF-containing transcripts
uORF-containing transcripts whose levels were decreased in daf-2(-) in a smg-2-dependent manner (333)						GO analysis of uORF-containing transcripts whose levels were decreased in daf-2(-) in a smg-2-dependent manner
Nearest isoform name	Gene name	Transcripts ID	Fold change in daf-2(-) vs. WT, log2(fold change)≤-0.4	Fold change in daf-2(-) vs smg-2(-); daf-2(-), log2(fold change)≤-0.4		Category	Term	Count	p value	Fold Enrichment	Benjamini
B0212.3	B0212.3	TCONS_00022487	-2.99366	-3.22155		GOTERM_BP_FAT	tyrosyl-tRNA aminoacylation	2	0.042	47.2	0.99
B0250.4	B0250.4	TCONS_00055973	-2.46136	-2.6682		GOTERM_BP_FAT	DNA metabolic process	8	0.042	2.5	0.97
B0334.3b	B0334.3	TCONS_00014212	-6.81606	-6.08865		GOTERM_BP_FAT	cellular macromolecule catabolic process	9	0.035	2.4	1
B0391.10.1	B0391.10	TCONS_00049460	-2.3482	-0.520587		GOTERM_BP_FAT	macromolecule catabolic process	10	0.036	2.2	0.99
B0393.2.2	rbg-3	TCONS_00016096	-1.52037	-0.534975		GOTERM_BP_FAT	embryonic development ending in birth or egg hatching	73	0.004	1.3	0.81
B0432.13.2	B0432.13	TCONS_00011190	-2.5251	-0.859388
B0457.1a	lat-1	TCONS_00009658	-1.3172	-0.955505
C01G10.10	C01G10.10	TCONS_00054688	-0.482932	-2.54891		* We annotated the nearest isoform name for each identified transcript. Therefore, different transcritpts can have the same isoform name.
C01G8.9a	let-526	TCONS_00004616	-2.95341	-2.24031
C01H6.6.2	C01H6.6	TCONS_00001655	-0.668611	-1.77132
C02F5.7b.1	C02F5.7	TCONS_00017097	-0.403938	-0.409784
C04G6.3	pld-1	TCONS_00012324	-0.95203	-0.467351
C05D12.3c.1	C05D12.3	TCONS_00010277	-2.35632	-1.84844
C05D12.4	C05D12.4	TCONS_00010282	-1.42204	-1.17779
C05G5.1	C05G5.1	TCONS_00063884	-7.66421	-9.17271
C06A5.7a.2	unc-94	TCONS_00004874	-0.980516	-2.40664
C06C6.5a	nhr-50	TCONS_00054962	-2.69557	-3.3244
C06E7.3b.2	sams-4	TCONS_00035660	-0.562506	-2.1209
C06H5.8	C06H5.8	TCONS_00050073	-1.10427	-0.799972
C07H6.6	clk-2	TCONS_00020334	-0.689196	-0.608736
C08A9.9.1	C08A9.9	TCONS_00064398	-0.684937	-1.48334
C08C3.4a	C08C3.4	TCONS_00020397	-1.0039	-0.606047
C08F8.3	C08F8.3	TCONS_00026108	-0.633937	-2.06159
C10E2.6.1	C10E2.6	TCONS_00064314	-1.97212	-2.00117
C12D5.2	nhr-152	TCONS_00047156	-0.605334	-0.805188
C14F5.3c.2	tnt-3	TCONS_00062342	-0.688974	-1.83077
C15H11.4.1	dhs-22	TCONS_00054476	-1.38246	-1.44073
C16A11.5	C16A11.5	TCONS_00008192	-2.19128	-3.54827
C16C8.14.2	C16C8.14	TCONS_00007988	-0.409611	-0.628868
C17C3.12c.2	acdh-2	TCONS_00012483	-2.80082	-4.21442
C17C3.18.4	ins-13	TCONS_00012477	-2.17433	-1.21084
C17E4.5.1	pabp-2	TCONS_00005845	-2.88022	-1.5317
C17G1.4b	nra-3	TCONS_00062801	-0.739388	-1.12992
C17G10.4b.2	cdc-14	TCONS_00012493	-1.58545	-1.56713
C18A3.2	C18A3.2	TCONS_00008646	-0.480252	-0.8246
C18B12.6	C18B12.6	TCONS_00063952	-0.859308	-1.51004
C18G1.2a	elt-7	TCONS_00046434	-8.877	-9.79172
C18G1.4b	pgl-3	TCONS_00046426	-1.05437	-1.14325
C23G10.3.2	rps-3	TCONS_00016562	-1.10344	-0.700666
C23G10.5	C23G10.5	TCONS_00016552	-17.4341	-17.8938
C23G10.5	C23G10.5	TCONS_00016553	-0.536728	-0.730893
C24A1.2b.1	C24A1.2	TCONS_00015124	-0.494378	-0.500032
C25A1.4.1	C25A1.4	TCONS_00006098	-1.20495	-6.58185
C25D7.5.1	C25D7.5	TCONS_00049288	-0.69557	-1.76799
C26E6.12	C26E6.12	TCONS_00019598	-0.703859	-1.17991
C28D4.9	nhr-138	TCONS_00025684	-1.05284	-1.34102
C28H8.9b	C28H8.9	TCONS_00019859	-0.591565	-0.774483
C29E4.5a	tag-250	TCONS_00020439	-0.998786	-1.63104
C29F9.4	C29F9.4	TCONS_00015024	-0.424915	-2.76307
C29G2.1	C29G2.1	TCONS_00045999	-0.950057	-1.53388
C32B5.12	fbxc-57	TCONS_00011343	-0.928902	-1.96485
C33H5.11.1	imp-3	TCONS_00036830	-0.798594	-2.10281
C34F6.7	C34F6.7	TCONS_00063125	-0.831482	-0.566704
C34G6.7b.1	stam-1	TCONS_00004841	-2.10497	-1.26573
C35B1.2.1	C35B1.2	TCONS_00022613	-0.594457	-5.92194
C37C3.2b.2	C37C3.2	TCONS_00047211	-0.931083	-0.880222
C41C4.10.2	sfxn-5	TCONS_00013256	-0.577444	-0.805924
C41D11.1c.2	eri-6	TCONS_00000884	-1.45316	-1.75356
C41H7.6	C41H7.6	TCONS_00007845	-0.918641	-1.15953
C42C1.13b	C42C1.13	TCONS_00026425	-0.747327	-2.22366
C46F11.5b	C46F11.5	TCONS_00019188	-0.534896	-1.58742
C47B2.2a.1	C47B2.2	TCONS_00006715	-0.661848	-1.5864
C48B4.4d	ced-7	TCONS_00020903	-0.638959	-0.795349
C49H3.4	C49H3.4	TCONS_00025093	-2.53802	-4.9427
C52E4.1	cpr-1	TCONS_00048432	-1.24778	-0.803516
C53C11.1	C53C11.1	TCONS_00060247	-1.28618	-2.70262
C54C6.2	ben-1	TCONS_00019170	-0.506198	-1.37553
C55A6.10	C55A6.10	TCONS_00048269	-16.2769	-17.5187
C55B7.3	C55B7.3	TCONS_00001476	-0.637181	-1.12744
D1022.4	D1022.4	TCONS_00013045	-12.54	-14.3411
D1046.1b.3	cfim-2	TCONS_00025415	-4.37202	-3.21774
D2007.5.1	atg-13	TCONS_00020509	-0.462643	-0.459359
D2023.7	col-158	TCONS_00048385	-1.40546	-1.5533
E01A2.6.2	E01A2.6	TCONS_00004334	-0.766079	-2.50545
E02D9.1c	E02D9.1	TCONS_00001560	-0.859793	-2.63294
E04A4.7.2	cyc-2.1	TCONS_00034450	-3.4056	-1.42186
F01G10.2	ech-8	TCONS_00037563	-1.04461	-1.95715
F02E9.7	F02E9.7	TCONS_00001991	-1.03374	-3.12791
F02H6.3b	F02H6.3	TCONS_00027785	-1.1052	-1.146
F08A8.3	F08A8.3	TCONS_00003141	-2.34255	-1.93031
F08F1.5	ced-8	TCONS_00062484	-0.871447	-0.418752
F09E5.8.1	F09E5.8	TCONS_00008512	-1.72674	-1.55457
F10D2.10	F10D2.10	TCONS_00052303	-1.46404	-1.09876
F10D7.3	F10D7.3	TCONS_00064444	-1.33128	-3.43468
F11C3.1	F11C3.1	TCONS_00003551	-0.93646	-0.432382
F12E12.11	F12E12.11	TCONS_00012054	-0.978268	-0.963731
F12E12.3	F12E12.3	TCONS_00008080	-1.17116	-3.73234
F13D12.8	F13D12.8	TCONS_00014287	-0.758445	-1.29048
F14B6.3.1	F14B6.3	TCONS_00002933	-1.40061	-0.464167
F14D2.2.2	F14D2.2	TCONS_00007961	-1.08415	-1.56245
F14D7.6a	F14D7.6	TCONS_00049103	-12.3081	-11.8734
F16A11.2	F16A11.2	TCONS_00005835	-0.692418	-1.20212
F17C11.9b.1	eef-1G	TCONS_00048073	-0.847504	-2.67275
F19B6.1a.2	F19B6.1	TCONS_00038246	-1.13869	-0.762654
F20B6.9.2	F20B6.9	TCONS_00061306	-1.3225	-0.408682
F21A10.2a.2	F21A10.2	TCONS_00062863	-1.29793	-1.88054
F22D3.1b	ceh-38	TCONS_00009065	-6.87877	-6.57957
F22D6.5	prpf-4	TCONS_00005184	-0.427184	-2.4745
F22D6.5	prpf-4	TCONS_00005185	-1.60768	-3.32839
F22D6.8.1	F22D6.8	TCONS_00005189	-5.21742	-5.42981
F22D6.9	F22D6.9	TCONS_00001625	-1.14174	-2.99086
F22D6.9	F22D6.9	TCONS_00001626	-0.48431	-1.94558
F23H11.2	F23H11.2	TCONS_00015176	-0.407465	-0.510573
F25B5.7c	psf-1	TCONS_00019878	-0.570579	-1.41401
F25H8.3	gon-1	TCONS_00037444	-1.15579	-2.49801
F25H9.5a.1	frm-10	TCONS_00048844	-0.411117	-0.868372
F26B1.2a.2	F26B1.2	TCONS_00001411	-0.705529	-3.65096
F26F4.9a	F26F4.9	TCONS_00019574	-0.423365	-1.9665
F27D4.6a.2	F27D4.6	TCONS_00001811	-1.07574	-1.98192
F28C1.3a	F28C1.3	TCONS_00048593	-1.47053	-1.06736
F28D9.1	rsr-1	TCONS_00006331	-51.0774	-51.0029
F29B9.8.1	F29B9.8	TCONS_00022745	-1.45523	-1.13159
F30F8.9a	F30F8.9	TCONS_00001837	-1.01714	-0.535351
F31E3.6	F31E3.6	TCONS_00016786	-0.750954	-0.789615
F32A7.3a	eva-1	TCONS_00007101	-0.806007	-0.813219
F32D1.1	figl-1	TCONS_00051536	-9.03384	-8.21523
F34D10.3	F34D10.3	TCONS_00015813	-0.896851	-0.660558
F35D6.1a	fem-1	TCONS_00035224	-1.02405	-1.51404
F35G12.3a	sel-5	TCONS_00019480	-3.24554	-1.44434
F35G2.2.1	F35G2.2	TCONS_00038199	-1.16165	-3.0405
F36H12.2	F36H12.2	TCONS_00023207	-0.661593	-0.898682
F36H5.2c.1	math-27	TCONS_00007601	-0.989225	-0.518786
F38B2.1a.1	ifa-1	TCONS_00058900	-1.55707	-3.4945
F39E9.7	F39E9.7	TCONS_00011938	-1.5069	-1.84387
F40F12.9a.1	F40F12.9	TCONS_00017555	-0.963127	-2.30254
F42A10.1.1	abcf-3	TCONS_00016548	-5.41309	-2.53636
F42A10.1.1	abcf-3	TCONS_00016549	-0.988061	-0.482053
F43C1.7	F43C1.7	TCONS_00019330	-0.659367	-0.470108
F45F2.10	F45F2.10	TCONS_00052636	-1.49743	-1.02388
F45G2.3	exo-1	TCONS_00018338	-1.53124	-0.470245
F45G2.4.1	F45G2.4	TCONS_00018340	-13.8488	-15.1474
F45H11.4.2	mgl-2	TCONS_00006141	-0.695074	-0.414979
F46H6.2a	dgk-2	TCONS_00061384	-0.476682	-1.95113
F48E8.4	F48E8.4	TCONS_00016305	-2.13723	-0.446525
F49E8.7b.1	F49E8.7	TCONS_00036763	-11.3569	-14.2253
F49F1.6	F49F1.6	TCONS_00034287	-1.50775	-2.51986
F52C12.1.1	F52C12.1	TCONS_00022174	-10.2376	-9.497
F52C9.8b	pqe-1	TCONS_00016276	-2.33443	-2.15244
F53C3.12	bcmo-2	TCONS_00012096	-13.0068	-12.8666
F53G12.10.2	rpl-7	TCONS_00000031	-0.485821	-1.31478
F54D10.4.1	F54D10.4	TCONS_00012073	-1.14045	-2.11527
F54D5.7.2	F54D5.7	TCONS_00010337	-0.739795	-0.829835
F54E4.1	rbc-1	TCONS_00059677	-1.06106	-1.8379
F54E7.3a.2	par-3	TCONS_00016392	-0.951708	-1.11613
F55A12.1	F55A12.1	TCONS_00001142	-11.6376	-11.6921
F55C5.5	tsfm-1	TCONS_00053852	-1.56716	-1.51661
F56B3.2a	F56B3.2	TCONS_00033678	-0.665377	-2.736
F56D12.1c.1	alh-6	TCONS_00011402	-3.62571	-2.56651
F56E3.3b	klp-4	TCONS_00061039	-0.964598	-0.930341
F57B10.6	xpg-1	TCONS_00001492	-0.74561	-0.776253
F57B9.1	F57B9.1	TCONS_00016776	-1.43294	-2.35403
F57B9.4b	coq-2	TCONS_00016767	-0.46262	-1.30958
F58D5.1a.2	hrp-2	TCONS_00006544	-1.05555	-3.54372
F59A6.6a	rnh-1.0	TCONS_00008413	-2.24113	-1.6451
F59A7.8	F59A7.8	TCONS_00045864	-0.475884	-2.95795
F59B2.3.2	F59B2.3	TCONS_00020753	-0.798475	-0.704367
F59C6.5.1	F59C6.5	TCONS_00002514	-1.26678	-3.17269
F59E12.6a	F59E12.6	TCONS_00012517	-11.9571	-11.5723
F59H5.1	F59H5.1	TCONS_00007744	-1.24472	-0.415007
F59H6.9	bath-1	TCONS_00011584	-2.43152	-1.4392
H01G02.3a	H01G02.3	TCONS_00038048	-10.2908	-10.3539
H20J04.6	H20J04.6	TCONS_00008217	-1.29921	-0.641393
H21P03.2.2	H21P03.2	TCONS_00026199	-12.6848	-14.0973
K01C8.7a	K01C8.7	TCONS_00009482	-1.08873	-2.89755
K01G5.10	K01G5.10	TCONS_00021216	-2.03661	-2.20498
K02F3.12a	K02F3.12	TCONS_00015165	-0.747994	-0.483194
K04D7.2a.1	mspn-1	TCONS_00025830	-8.98602	-8.79191
K04F10.4b	bli-4	TCONS_00001430	-0.540418	-0.896559
K06A5.8d	K06A5.8	TCONS_00005001	-8.92649	-9.38767
K06H7.3.1	K06H7.3	TCONS_00017058	-10.8924	-11.6728
K07A1.9c	K07A1.9	TCONS_00005947	-0.439441	-0.569327
K08D8.4c	K08D8.4	TCONS_00038374	-1.71803	-4.62419
K08F11.4b.1	yars-1	TCONS_00034432	-1.04457	-2.73507
K08F8.1b.1	K08F8.1	TCONS_00009602	-0.802326	-2.31686
K09B11.2a.1	nol-9	TCONS_00026781	-0.970551	-1.74448
K09F5.6	K09F5.6	TCONS_00057940	-2.15645	-2.65004
K10B2.2a	K10B2.2	TCONS_00008857	-0.617778	-2.50359
K11D2.2.2	asah-1	TCONS_00003009	-41.9268	-41.8932
K11H12.8b	K11H12.8	TCONS_00021901	-0.807863	-0.995588
K11H3.8a	K11H3.8	TCONS_00017539	-0.468112	-0.440194
K12C11.4	dapk-1	TCONS_00000229	-0.957534	-1.35195
M01B12.4c	M01B12.4	TCONS_00004085	-3.32475	-2.7542
M01B12.4c	M01B12.4	TCONS_00004087	-1.79396	-0.605106
M01B12.4c	M01B12.4	TCONS_00004088	-1.04607	-2.19169
M01H9.4b	M01H9.4	TCONS_00034364	-7.97954	-7.27373
M02D8.3	M02D8.3	TCONS_00062570	-10.3018	-9.10206
M03C11.6	M03C11.6	TCONS_00021144	-1.38561	-0.494837
M110.4b	ifg-1	TCONS_00009452	-0.486517	-1.18211
M7.5.1	atg-7	TCONS_00037832	-1.27022	-0.786122
R02D3.7	R02D3.7	TCONS_00033563	-1.13658	-0.446295
R03D7.1	R03D7.1	TCONS_00010148	-1.34989	-2.86334
R05D3.1	R05D3.1	TCONS_00017164	-1.55595	-3.64977
R05D3.3.3	R05D3.3	TCONS_00017152	-1.0369	-2.17676
R05D3.4a	rfp-1	TCONS_00017147	-2.16631	-1.40964
R06A4.4a	imb-2	TCONS_00010917	-2.54784	-1.30026
R06C7.2	R06C7.2	TCONS_00005222	-0.505983	-1.35202
R07B7.8	R07B7.8	TCONS_00053801	-1.79909	-0.680846
R09G11.2a.2	nhr-1	TCONS_00060285	-10.1275	-9.80593
R10D12.13a	R10D12.13	TCONS_00049009	-1.61064	-1.38244
R10D12.13a	R10D12.13	TCONS_00049011	-0.728708	-0.459631
R10E8.1.1	R10E8.1	TCONS_00055475	-5.7911	-8.68358
R11F4.1.1	R11F4.1	TCONS_00008153	-0.944298	-1.58225
R12C12.8a	R12C12.8	TCONS_00012647	-9.1999	-8.31381
R186.1	R186.1	TCONS_00054077	-2.23062	-3.78564
T01A4.1d	gcy-28	TCONS_00000895	-1.4211	-1.73719
T01B11.3	syx-4	TCONS_00025265	-0.579238	-2.04872
T02G5.4	T02G5.4	TCONS_00009110	-3.75107	-4.57776
T04F8.6	T04F8.6	TCONS_00058994	-1.81506	-1.96028
T05A10.1m	sma-9	TCONS_00058764	-0.454664	-0.483846
T05A12.3.1	T05A12.3	TCONS_00036488	-1.23261	-0.911259
T05G5.9a	T05G5.9	TCONS_00020966	-0.74953	-0.607531
T05H4.11.1	T05H4.11	TCONS_00052039	-1.24518	-0.556897
T06C12.7	nhr-84	TCONS_00054925	-4.03601	-3.20212
T07A9.14	T07A9.14	TCONS_00021832	-1.54365	-0.658147
T07D3.1	fbxa-200	TCONS_00007370	-0.520317	-1.86635
T07G12.6b	zim-1	TCONS_00025913	-0.470399	-0.969489
T07G12.6b	zim-1	TCONS_00025916	-2.85579	-2.43052
T07G12.6b	zim-1	TCONS_00025920	-1.29658	-0.522653
T08A9.5	T08A9.5	TCONS_00057796	-1.1232	-1.82982
T08B2.5c	T08B2.5	TCONS_00001359	-0.727886	-0.684476
T09F3.5	T09F3.5	TCONS_00010026	-2.42461	-0.98335
T09F5.9	clec-47	TCONS_00049339	-2.19261	-2.83404
T10C6.10a	T10C6.10	TCONS_00049584	-1.35166	-1.29145
T10E9.9	acdh-4	TCONS_00005025	-1.13612	-2.83134
T10H10.3	sav-1	TCONS_00060799	-15.4264	-17.6696
T11F9.11	dhs-19	TCONS_00053610	-1.55439	-0.620838
T11G6.3	T11G6.3	TCONS_00037765	-0.653991	-1.33783
T12A2.8.1	gen-1	TCONS_00019974	-9.45852	-6.75526
T12D8.9a	T12D8.9	TCONS_00018371	-1.40751	-1.69673
T13C5.6	T13C5.6	TCONS_00061831	-2.66056	-1.61466
T14E8.1a	T14E8.1	TCONS_00057601	-18.9535	-18.6153
T16G12.3	T16G12.3	TCONS_00017601	-0.478306	-2.01708
T16H12.1a	T16H12.1	TCONS_00017610	-0.678325	-2.1427
T19B10.4a	pqn-70	TCONS_00053509	-0.676462	-0.925212
T19C4.6a	gpa-1	TCONS_00053489	-1.83496	-1.16849
T19D12.2c.1	T19D12.2	TCONS_00008956	-0.534379	-2.28127
T20B12.1	T20B12.1	TCONS_00016893	-0.639778	-0.929589
T20F5.6.1	T20F5.6	TCONS_00004300	-0.690881	-1.29698
T21D12.9a	sma-10	TCONS_00021812	-1.38529	-1.74533
T23D8.7.1	T23D8.7	TCONS_00002393	-0.73233	-0.657018
T24H7.2.1	T24H7.2	TCONS_00008825	-2.43318	-1.4924
T27E9.7.2	abcf-2	TCONS_00021666	-13.052	-11.4852
T27F6.5a.1	pars-2	TCONS_00003000	-0.500508	-0.643157
T27F6.5a.2	pars-2	TCONS_00002997	-1.31979	-2.07116
T28C12.4b	T28C12.4	TCONS_00046796	-27.3811	-27.2877
W01C8.4b	set-20	TCONS_00061658	-1.85985	-1.55931
W02B12.3b	rsp-1	TCONS_00010300	-0.699526	-1.09245
W03A5.4.1	W03A5.4	TCONS_00019731	-2.06986	-1.007
W04A4.2	W04A4.2	TCONS_00003332	-1.38344	-1.42977
W04D2.6a.1	W04D2.6	TCONS_00048601	-0.649828	-1.89531
W05F2.2	W05F2.2	TCONS_00004155	-1.66939	-0.555944
W05G11.2	W05G11.2	TCONS_00015012	-1.29814	-1.94844
W05H7.4e	zfp-3	TCONS_00060634	-0.857962	-0.90236
W07B3.2a.1	gei-4	TCONS_00018482	-18.0656	-17.1196
W09G3.1a	W09G3.1	TCONS_00006892	-0.904882	-0.634539
W09G3.1a	W09G3.1	TCONS_00006893	-0.843386	-3.03016
Y102A11A.8	Y102A11A.8	TCONS_00060742	-0.676723	-1.3925
Y104H12D.2	Y104H12D.2	TCONS_00022005	-2.33206	-1.45867
Y104H12D.2	Y104H12D.2	TCONS_00022006	-11.035	-11.8919
Y105E8A.19	Y105E8A.19	TCONS_00007003	-1.36304	-1.68814
Y105E8A.7a	eat-18	TCONS_00003456	-1.46651	-1.36002
Y106G6D.6	Y106G6D.6	TCONS_00006085	-2.30025	-2.37017
Y108G3AL.1.1	cul-3	TCONS_00045494	-1.52034	-0.587414
Y108G3AL.7	Y108G3AL.7	TCONS_00045509	-4.37862	-4.04757
Y111B2A.3.1	Y111B2A.3	TCONS_00018141	-0.81167	-0.998422
Y111B2A.9a	Y111B2A.9	TCONS_00021522	-0.486853	-0.886032
Y113G7A.8.1	fre-1	TCONS_00055886	-0.677146	-0.839825
Y16E11A.1	math-44	TCONS_00007644	-0.50847	-1.07947
Y32B12B.4	Y32B12B.4	TCONS_00049733	-1.48898	-2.03217
Y34F4.5	Y34F4.5	TCONS_00018689	-1.31558	-1.28567
Y37E11AM.1	smgl-2	TCONS_00022522	-1.83304	-2.61853
Y37H2A.5b	fbxa-210	TCONS_00050119	-0.653666	-0.482133
Y38F1A.5.1	cyd-1	TCONS_00010650	-0.563427	-1.29554
Y39A3CL.7a.1	Y39A3CL.7	TCONS_00015383	-14.5055	-16.2729
Y39B6A.2a.1	pph-5	TCONS_00050350	-2.2696	-1.40542
Y39E4B.10	Y39E4B.10	TCONS_00021618	-5.33071	-4.03564
Y39G10AL.3.1	cdk-7	TCONS_00003915	-1.90389	-1.23492
Y39G10AR.21.1	Y39G10AR.21	TCONS_00000419	-3.04456	-3.02202
Y41C4A.9.1	Y41C4A.9	TCONS_00021359	-1.32671	-0.876984
Y41D4B.12b	set-23	TCONS_00022092	-11.9642	-13.2311
Y41E3.9a	fcd-2	TCONS_00029569	-2.4936	-1.95895
Y43F8C.12	mrp-7	TCONS_00050455	-9.20376	-9.28691
Y45G5AM.8	coh-4	TCONS_00051498	-0.504628	-1.28402
Y46E12BL.2	Y46E12BL.2	TCONS_00011098	-2.15951	-1.96346
Y46G5A.19a.2	Y46G5A.19	TCONS_00010618	-0.785361	-0.802455
Y46H3D.5a.2	nhr-110	TCONS_00050958	-0.473167	-2.92692
Y47D9A.1b	Y47D9A.1	TCONS_00000860	-1.1421	-1.67598
Y47G6A.20b	rnp-6	TCONS_00004191	-0.53003	-2.72161
Y48E1B.14a.1	Y48E1B.14	TCONS_00014645	-2.35735	-1.85774
Y48E1C.1b.1	Y48E1C.1	TCONS_00010747	-44.324	-43.9263
Y50D4B.4	Y50D4B.4	TCONS_00045694	-2.1148	-2.66829
Y51A2D.7b	Y51A2D.7	TCONS_00050230	-2.0072	-1.13864
Y51H7C.6a.1	cogc-4	TCONS_00007499	-0.853135	-0.534591
Y53F4B.4b	Y53F4B.4	TCONS_00011047	-0.579427	-1.00134
Y54G2A.28	Y54G2A.28	TCONS_00034052	-1.19426	-1.8276
Y54G2A.39	clec-80	TCONS_00022349	-1.29079	-1.17134
Y54G2A.50	Y54G2A.50	TCONS_00022330	-0.956289	-1.85554
Y55B1AL.1.1	Y55B1AL.1	TCONS_00015103	-1.79849	-0.89412
Y56A3A.11.1	Y56A3A.11	TCONS_00021394	-1.04238	-1.13345
Y57A10A.30.3	ife-5	TCONS_00010521	-0.864937	-2.63204
Y57A10A.4	Y57A10A.4	TCONS_00010486	-0.873524	-1.04778
Y62E10A.6.1	Y62E10A.6	TCONS_00026764	-0.988843	-1.78075
Y65B4BL.1	Y65B4BL.1	TCONS_00000102	-1.77334	-1.3203
Y67D2.4a	Y67D2.4	TCONS_00015326	-0.558225	-1.16754
Y71H10B.1a.1	Y71H10B.1	TCONS_00060949	-0.882632	-0.686699
Y73B3A.3	Y73B3A.3	TCONS_00060350	-0.658501	-0.837916
Y73B3A.3	Y73B3A.3	TCONS_00060353	-0.887914	-1.94281
Y73B3A.9	Y73B3A.9	TCONS_00060378	-2.41569	-2.255
Y73B6BL.18a.1	smg-3	TCONS_00036185	-1.87084	-1.05022
Y74C9A.5.1	sesn-1	TCONS_00003625	-13.9737	-14.2607
Y75B8A.1	php-3	TCONS_00021443	-1.11874	-1.69714
Y75B8A.14.1	Y75B8A.14	TCONS_00021463	-11.8138	-9.93668
Y77E11A.7b	Y77E11A.7	TCONS_00033778	-0.648648	-0.699329
Y81G3A.3b	gcn-2	TCONS_00010680	-11.1035	-11.7345
Y82E9BR.14b	Y82E9BR.14	TCONS_00018790	-1.42986	-0.875204
Y82E9BR.16b	Y82E9BR.16	TCONS_00018798	-0.419046	-0.829644
Y82E9BR.2	Y82E9BR.2	TCONS_00015298	-1.2265	-1.10989
Y82E9BR.2	Y82E9BR.2	TCONS_00015299	-1.78789	-1.14261
Y82E9BR.2	Y82E9BR.2	TCONS_00015303	-0.725892	-2.54658
Y92H12BR.6	set-29	TCONS_00000248	-20.618	-21.7514
Y95B8A.11	him-19	TCONS_00003761	-1.21369	-0.750031
Y97E10AR.6	Y97E10AR.6	TCONS_00052524	-7.32754	-8.28639
ZC155.4	ZC155.4	TCONS_00019676	-1.24501	-0.666993
ZC262.8.2	ZC262.8	TCONS_00020554	-2.94617	-1.0191
ZC455.6a	ugt-5	TCONS_00054025	-12.5174	-13.7472
ZC477.5	ZC477.5	TCONS_00036598	-0.568981	-2.63391
ZK1010.2	ZK1010.2	TCONS_00021582	-1.99454	-0.50453
ZK418.8	ZK418.8	TCONS_00020194	-1.18378	-2.25385
ZK546.2c	ZK546.2	TCONS_00008384	-1.12962	-1.12159
ZK563.5	ZK563.5	TCONS_00061100	-0.636758	-0.750647
ZK792.1.1	ZK792.1	TCONS_00026247	-0.474047	-0.924865
ZK809.8a.2	ZK809.8	TCONS_00038013	-0.965665	-1.43148
ZK892.6	ZK892.6	TCONS_00013821	-1.34904	-0.725745

## Sheet: PTC-containing transcripts
PTC-containing transcripts whose levels was decreased in daf-2(-) in a smg-2-dependent manner (378)						GO analysis of uORF-containing transcripts whose levels were decreased in daf-2(-) in a smg-2-dependent manner
Nearest isoform name	Gene name	Transcripts ID	Fold change in daf-2(-) vs. WT, log2(fold change)≤-0.4	Fold change in daf-2(-) vs smg-2(-); daf-2(-), log2(fold change)≤-0.4		Category	Term	Count	p value	Fold Enrichment	Benjamini
B0019.2.1	B0019.2	TCONS_00003105	-0.702506	-0.708247		GOTERM_BP_FAT	Tyrosyl-tRNA aminoacylation	2	0.044	44.8	0.87
B0041.6b	ptps-1	TCONS_00004477	-2.89224	-1.34909		GOTERM_BP_FAT	Gastrulation with mouth forming first	6	0.0097	4.6	0.89
B0205.1b.1	B0205.1	TCONS_00006239	-10.9989	-11.5018		GOTERM_BP_FAT	mRNA processing	5	0.039	3.9	0.9
B0212.3	B0212.3	TCONS_00022487	-2.99366	-3.22155		GOTERM_BP_FAT	mRNA metabolic process	6	0.02	3.8	0.79
B0250.4	B0250.4	TCONS_00055973	-2.46136	-2.6682		GOTERM_BP_FAT	Gastrulation	7	0.015	3.5	0.89
B0334.15.1	B0334.15	TCONS_00010320	-0.453983	-0.555044		GOTERM_BP_FAT	Response to DNA damage stimulus	6	0.031	3.4	0.86
B0348.4a	egl-8	TCONS_00045474	-1.28027	-1.54208		GOTERM_BP_FAT	DNA metabolic process	11	0.0021	3.2	0.61
B0365.6.2	clec-41	TCONS_00054128	-2.54157	-3.47223		GOTERM_BP_FAT	Aging	12	0.019	2.2	0.83
B0391.10.1	B0391.10	TCONS_00049460	-2.3482	-0.520587		GOTERM_BP_FAT	Regulation of growth	55	0.043	1.3	0.89
B0403.3	B0403.3	TCONS_00062088	-1.04357	-1.14194		GOTERM_BP_FAT	Embryonic development ending in birth or egg hatching	73	0.018	1.2	0.86
B0414.8b	vps-51	TCONS_00004798	-1.31958	-0.518873
B0432.13.2	B0432.13	TCONS_00011190	-2.5251	-0.859388
B0457.1a	lat-1	TCONS_00009658	-1.3172	-0.955505		* We annotated the nearest isoform name for each identified transcript. Therefore, different transcritpts can have the same isoform name.
B0545.1a	tpa-1	TCONS_00021764	-1.28558	-1.84837
C01F6.6e.3	tag-60	TCONS_00025493	-1.92289	-1.70961
C01G10.10	C01G10.10	TCONS_00054688	-0.482932	-2.54891
C01G8.9a	let-526	TCONS_00004616	-2.95341	-2.24031
C01H6.6.2	C01H6.6	TCONS_00001655	-0.668611	-1.77132
C02B8.1.1	C02B8.1	TCONS_00058046	-0.640298	-1.37032
C02F5.7b.1	C02F5.7	TCONS_00017097	-0.403938	-0.409784
C04G6.3	pld-1	TCONS_00012324	-0.95203	-0.467351
C05B5.7b	rgs-1	TCONS_00021049	-1.02565	-2.01847
C05D12.3c.1	C05D12.3	TCONS_00010277	-2.35632	-1.84844
C05D9.1.2	snx-1	TCONS_00056285	-0.675106	-0.975933
C06A5.6.1	C06A5.6	TCONS_00004866	-0.445433	-0.541836
C06A5.7a.2	unc-94	TCONS_00004874	-0.980516	-2.40664
C06E7.3b.2	sams-4	TCONS_00035660	-0.562506	-2.1209
C06H5.8	C06H5.8	TCONS_00050073	-1.10427	-0.799972
C07A12.4a.2	pdi-2	TCONS_00057014	-5.36481	-5.31006
C08A9.6	C08A9.6	TCONS_00064393	-2.27902	-1.98621
C08F8.3	C08F8.3	TCONS_00026108	-0.633937	-2.06159
C10E2.6.1	C10E2.6	TCONS_00064314	-1.97212	-2.00117
C12D8.1a	C12D8.1	TCONS_00053120	-0.944154	-1.69085
C14F5.3c.2	tnt-3	TCONS_00062342	-0.688974	-1.83077
C15F1.8	C15F1.8	TCONS_00012935	-0.413004	-0.576743
C15H11.4.1	dhs-22	TCONS_00054476	-1.38246	-1.44073
C16A11.3	C16A11.3	TCONS_00008199	-0.69274	-0.588225
C16A11.5	C16A11.5	TCONS_00008192	-2.19128	-3.54827
C16A3.2	C16A3.2	TCONS_00016621	-1.94556	-2.45098
C16C8.14.2	C16C8.14	TCONS_00007988	-0.409611	-0.628868
C17C3.12a.1	acdh-2	TCONS_00012479	-1.85997	-3.96385
C17C3.12c.2	acdh-2	TCONS_00012483	-2.80082	-4.21442
C17C3.18.4	ins-13	TCONS_00012477	-2.17433	-1.21084
C17E4.5.1	pabp-2	TCONS_00005845	-2.88022	-1.5317
C17G1.4b	nra-3	TCONS_00062801	-0.739388	-1.12992
C18A3.2	C18A3.2	TCONS_00008646	-0.480252	-0.8246
C18B12.6	C18B12.6	TCONS_00063952	-0.859308	-1.51004
C23G10.3.2	rps-3	TCONS_00016562	-1.10344	-0.700666
C25A1.10a	dao-5	TCONS_00006104	-0.803693	-1.502
C25A1.4.1	C25A1.4	TCONS_00006098	-1.20495	-6.58185
C25D7.5.1	C25D7.5	TCONS_00049288	-0.69557	-1.76799
C28D4.9	nhr-138	TCONS_00025684	-1.05284	-1.34102
C28H8.9b	C28H8.9	TCONS_00019859	-0.591565	-0.774483
C29E4.13c.4	C29E4.13	TCONS_00020450	-0.770419	-1.76399
C29E4.5a	tag-250	TCONS_00020439	-0.998786	-1.63104
C29F9.4	C29F9.4	TCONS_00015024	-0.424915	-2.76307
C29G2.1	C29G2.1	TCONS_00045999	-0.950057	-1.53388
C30F12.2.1	C30F12.2	TCONS_00005143	-0.670496	-1.19607
C32B5.12	fbxc-57	TCONS_00011343	-0.928902	-1.96485
C33H5.11.1	imp-3	TCONS_00036830	-0.798594	-2.10281
C33H5.12b.2	rsp-6	TCONS_00036834	-1.18379	-1.64009
C34B4.2a.1	C34B4.2	TCONS_00048755	-0.472234	-0.55538
C34D1.4	C34D1.4	TCONS_00054161	-2.75184	-2.78046
C34D10.2.1	C34D10.2	TCONS_00058010	-13.3439	-14.2508
C34F6.7	C34F6.7	TCONS_00063125	-0.831482	-0.566704
C37C3.2b.2	C37C3.2	TCONS_00047211	-0.931083	-0.880222
C41C4.10.2	sfxn-5	TCONS_00013256	-0.577444	-0.805924
C41D11.1c.2	eri-6	TCONS_00000884	-1.45316	-1.75356
C41H7.6	C41H7.6	TCONS_00007845	-0.918641	-1.15953
C46F4.1b.1	egl-6	TCONS_00057419	-11.7448	-11.8112
C47B2.2a.1	C47B2.2	TCONS_00006715	-0.661848	-1.5864
C48B4.4d	ced-7	TCONS_00020903	-0.638959	-0.795349
C49H3.4	C49H3.4	TCONS_00025093	-2.53802	-4.9427
C53C11.1	C53C11.1	TCONS_00060247	-1.28618	-2.70262
C54C6.2	ben-1	TCONS_00019170	-0.506198	-1.37553
C55A6.10	C55A6.10	TCONS_00048269	-16.2769	-17.5187
CC4.2	nlp-15	TCONS_00003166	-0.76732	-0.449589
CE7X_3.1	CE7X_3.1	TCONS_00056093	-1.109	-1.54992
D1022.4	D1022.4	TCONS_00013045	-12.54	-14.3411
D1046.1b.1	cfim-2	TCONS_00025422	-0.809932	-0.491608
D1046.1b.3	cfim-2	TCONS_00025415	-4.37202	-3.21774
D1046.7	D1046.7	TCONS_00037146	-0.457404	-2.15293
D1086.11b	D1086.11	TCONS_00049035	-1.26729	-6.53034
D2007.5.1	atg-13	TCONS_00020509	-0.462643	-0.459359
E01A2.2a.2	E01A2.2	TCONS_00000795	-3.45845	-1.76659
E01A2.6.2	E01A2.6	TCONS_00004334	-0.766079	-2.50545
E02D9.1c	E02D9.1	TCONS_00001560	-0.859793	-2.63294
E03D2.1	nlp-13	TCONS_00046336	-0.963015	-2.1224
E04A4.7.2	cyc-2.1	TCONS_00034450	-3.4056	-1.42186
F01F1.10c	eng-1	TCONS_00019831	-2.60088	-3.32668
F01G10.2	ech-8	TCONS_00037563	-1.04461	-1.95715
F02H6.3b	F02H6.3	TCONS_00027785	-1.1052	-1.146
F07A5.7b.4	unc-15	TCONS_00005284	-0.589078	-0.678668
F08A8.3	F08A8.3	TCONS_00003141	-2.34255	-1.93031
F08B4.3.2	F08B4.3	TCONS_00025334	-0.866717	-2.4014
F08F1.5	ced-8	TCONS_00062484	-0.871447	-0.418752
F09E5.8.1	F09E5.8	TCONS_00008512	-1.72674	-1.55457
F10D2.10	F10D2.10	TCONS_00052303	-1.46404	-1.09876
F10D2.2b	ugt-39	TCONS_00047028	-2.49727	-2.13522
F11C3.1	F11C3.1	TCONS_00003551	-0.93646	-0.432382
F12E12.3	F12E12.3	TCONS_00008080	-1.17116	-3.73234
F13G3.6	F13G3.6	TCONS_00005260	-0.591371	-1.79932
F14D2.2.2	F14D2.2	TCONS_00007961	-1.08415	-1.56245
F14D7.6a	F14D7.6	TCONS_00049103	-12.3081	-11.8734
F15D3.6.1	F15D3.6	TCONS_00006417	-1.39847	-2.74901
F15D4.6.1	F15D4.6	TCONS_00010711	-2.28011	-1.29634
F16A11.2	F16A11.2	TCONS_00005835	-0.692418	-1.20212
F17C11.9b.1	eef-1G	TCONS_00048073	-0.847504	-2.67275
F18A1.3a.1	lir-1	TCONS_00009286	-0.88852	-1.46626
F19G12.10	F19G12.10	TCONS_00056324	-0.792188	-2.15856
F19G12.9	F19G12.9	TCONS_00056322	-1.12939	-1.40455
F20B6.9.2	F20B6.9	TCONS_00061306	-1.3225	-0.408682
F22D6.9	F22D6.9	TCONS_00001625	-1.14174	-2.99086
F23C8.9	F23C8.9	TCONS_00003948	-1.21423	-0.909215
F23H11.2	F23H11.2	TCONS_00015176	-0.407465	-0.510573
F25B5.7c	psf-1	TCONS_00019878	-0.570579	-1.41401
F25H2.12b	F25H2.12	TCONS_00002549	-0.471103	-2.82434
F25H9.5a.1	frm-10	TCONS_00048844	-0.411117	-0.868372
F26B1.2a.2	F26B1.2	TCONS_00001411	-0.705529	-3.65096
F26F4.9a	F26F4.9	TCONS_00019574	-0.423365	-1.9665
F27D4.6a.2	F27D4.6	TCONS_00001811	-1.07574	-1.98192
F28D9.1	rsr-1	TCONS_00006331	-51.0774	-51.0029
F28F8.9c	F28F8.9	TCONS_00054834	-0.417735	-0.571354
F30F8.9a	F30F8.9	TCONS_00001837	-1.01714	-0.535351
F31F4.15	fbxa-72	TCONS_00050809	-1.08537	-0.844133
F32D1.1	figl-1	TCONS_00051536	-9.03384	-8.21523
F32D8.12b.3	F32D8.12	TCONS_00053366	-3.18794	-3.96711
F35B12.7.1	nlp-24	TCONS_00048310	-2.33679	-0.630338
F35D6.1a	fem-1	TCONS_00035224	-1.02405	-1.51404
F35E12.9b	F35E12.9	TCONS_00054299	-1.44296	-3.87104
F35G12.3a	sel-5	TCONS_00019480	-3.24554	-1.44434
F36H12.2	F36H12.2	TCONS_00023207	-0.661593	-0.898682
F37B1.2	gst-12	TCONS_00014678	-2.53493	-1.91108
F37C12.13b	exos-9	TCONS_00020246	-1.38029	-3.10573
F40A3.1	F40A3.1	TCONS_00047236	-3.86489	-3.27357
F41E6.6.2	tag-196	TCONS_00047400	-0.875807	-2.157
F42A10.1.1	abcf-3	TCONS_00016548	-5.41309	-2.53636
F42A10.1.1	abcf-3	TCONS_00016549	-0.988061	-0.482053
F42G4.3a.1	zyx-1	TCONS_00010664	-4.02714	-5.27547
F42H10.6.1	F42H10.6	TCONS_00020600	-0.567162	-2.50496
F43C1.7	F43C1.7	TCONS_00019330	-0.659367	-0.470108
F45F2.10	F45F2.10	TCONS_00052636	-1.49743	-1.02388
F45G2.3	exo-1	TCONS_00018338	-1.53124	-0.470245
F45H11.4.2	mgl-2	TCONS_00006141	-0.695074	-0.414979
F48E8.4	F48E8.4	TCONS_00016305	-2.13723	-0.446525
F49D11.10.2	F49D11.10	TCONS_00006295	-1.18356	-1.40117
F49E2.1a	F49E2.1	TCONS_00062726	-0.861352	-1.47708
F49E8.7b.1	F49E8.7	TCONS_00036763	-11.3569	-14.2253
F52B11.5	F52B11.5	TCONS_00039434	-0.63467	-0.759704
F52C12.1.1	F52C12.1	TCONS_00022174	-10.2376	-9.497
F52C6.12.1	F52C6.12	TCONS_00011560	-1.01424	-2.27795
F52C6.12.1	F52C6.12	TCONS_00011562	-1.53223	-2.26207
F52C9.8b	pqe-1	TCONS_00016276	-2.33443	-2.15244
F52D2.4.1	gei-12	TCONS_00060734	-1.87526	-1.70433
F52F12.4	lsl-1	TCONS_00002364	-9.45182	-8.57089
F53C3.12	bcmo-2	TCONS_00012096	-13.0068	-12.8666
F53E10.4	irg-3	TCONS_00046002	-1.47335	-0.916886
F53G12.10.2	rpl-7	TCONS_00000031	-0.485821	-1.31478
F54D10.4.1	F54D10.4	TCONS_00012073	-1.14045	-2.11527
F54D10.4.1	F54D10.4	TCONS_00012074	-0.514502	-1.5694
F54D11.3	F54D11.3	TCONS_00051595	-0.79855	-1.55597
F54D5.7.2	F54D5.7	TCONS_00010337	-0.739795	-0.829835
F54E4.1	rbc-1	TCONS_00059677	-1.06106	-1.8379
F54E7.3a.2	par-3	TCONS_00016392	-0.951708	-1.11613
F54F2.2a.2	zfp-1	TCONS_00017270	-0.513582	-1.67036
F55A12.1	F55A12.1	TCONS_00001142	-11.6376	-11.6921
F55C5.5	tsfm-1	TCONS_00053852	-1.56716	-1.51661
F55H2.7.1	F55H2.7	TCONS_00020884	-3.99067	-2.02005
F56D12.1c.1	alh-6	TCONS_00011402	-3.62571	-2.56651
F57B10.6	xpg-1	TCONS_00001492	-0.74561	-0.776253
F57B9.4b	coq-2	TCONS_00016767	-0.46262	-1.30958
F58D5.1a.2	hrp-2	TCONS_00006543	-0.443964	-1.82974
F58D5.1a.2	hrp-2	TCONS_00006544	-1.05555	-3.54372
F59A6.6a	rnh-1.0	TCONS_00008413	-2.24113	-1.6451
F59A7.8	F59A7.8	TCONS_00045864	-0.475884	-2.95795
F59B2.3.2	F59B2.3	TCONS_00020753	-0.798475	-0.704367
F59C6.5.1	F59C6.5	TCONS_00002514	-1.26678	-3.17269
F59E12.6a	F59E12.6	TCONS_00012517	-11.9571	-11.5723
F59H5.1	F59H5.1	TCONS_00007744	-1.24472	-0.415007
F59H6.9	bath-1	TCONS_00011584	-2.43152	-1.4392
H01G02.3a	H01G02.3	TCONS_00038048	-10.2908	-10.3539
H20J04.6	H20J04.6	TCONS_00008217	-1.29921	-0.641393
H21P03.2.2	H21P03.2	TCONS_00026199	-12.6848	-14.0973
JC8.13	tag-115	TCONS_00038447	-1.79517	-3.07368
JC8.3c.3	rpl-12	TCONS_00038455	-0.729198	-3.50772
K01C8.7a	K01C8.7	TCONS_00009482	-1.08873	-2.89755
K01G5.10	K01G5.10	TCONS_00021216	-2.03661	-2.20498
K02F2.5	K02F2.5	TCONS_00005101	-0.823109	-2.57243
K02F3.12a	K02F3.12	TCONS_00015165	-0.747994	-0.483194
K04D7.2a.1	mspn-1	TCONS_00025830	-8.98602	-8.79191
K04G2.5.2	ath-1	TCONS_00005431	-6.78101	-8.87247
K06G5.2	cyp-13B2	TCONS_00059595	-1.15246	-0.931657
K06H7.3.1	K06H7.3	TCONS_00017058	-10.8924	-11.6728
K07A1.9c	K07A1.9	TCONS_00005947	-0.439441	-0.569327
K07B1.6b.1	K07B1.6	TCONS_00052854	-0.459715	-3.11318
K07B1.7b	K07B1.7	TCONS_00052861	-0.751785	-2.40804
K08C7.3c.1	epi-1	TCONS_00025963	-0.888479	-1.79809
K08D8.4c	K08D8.4	TCONS_00038374	-1.71803	-4.62419
K08F11.4b.1	yars-1	TCONS_00034432	-1.04457	-2.73507
K08F8.1b.1	K08F8.1	TCONS_00009602	-0.802326	-2.31686
K09B11.2a.1	nol-9	TCONS_00026781	-0.970551	-1.74448
K09G1.1d	K09G1.1	TCONS_00047683	-1.23546	-2.15895
K09H9.7	K09H9.7	TCONS_00004106	-1.59254	-1.92103
K10B2.2a	K10B2.2	TCONS_00008857	-0.617778	-2.50359
K11D2.2.2	asah-1	TCONS_00003009	-41.9268	-41.8932
K11H12.8b	K11H12.8	TCONS_00021901	-0.807863	-0.995588
K11H3.8a	K11H3.8	TCONS_00017539	-0.468112	-0.440194
M01B12.4c	M01B12.4	TCONS_00004085	-3.32475	-2.7542
M01B12.4c	M01B12.4	TCONS_00004087	-1.79396	-0.605106
M01B12.4c	M01B12.4	TCONS_00004088	-1.04607	-2.19169
M01F1.8b	M01F1.8	TCONS_00019151	-0.916987	-1.56554
M01G5.5	snf-6	TCONS_00018817	-0.982858	-1.10015
M01H9.4b	M01H9.4	TCONS_00034364	-7.97954	-7.27373
M03C11.6	M03C11.6	TCONS_00021144	-1.38561	-0.494837
M03F4.2b.1	act-4	TCONS_00057117	-1.05546	-2.25176
M110.4b	ifg-1	TCONS_00009452	-0.486517	-1.18211
M116.2.1	M116.2	TCONS_00025254	-0.78606	-1.82306
M7.5.1	atg-7	TCONS_00037832	-1.27022	-0.786122
R02D3.7	R02D3.7	TCONS_00033563	-1.13658	-0.446295
R03D7.1	R03D7.1	TCONS_00010148	-1.34989	-2.86334
R04D3.3.2	R04D3.3	TCONS_00063576	-5.09104	-5.23272
R05D3.1	R05D3.1	TCONS_00017164	-1.55595	-3.64977
R06A4.4a	imb-2	TCONS_00010917	-2.54784	-1.30026
R07E5.10b.1	pdcd-2	TCONS_00019420	-0.472736	-0.828659
R08E5.2b.4	R08E5.2	TCONS_00051422	-2.6561	-1.85908
R10D12.13a	R10D12.13	TCONS_00049009	-1.61064	-1.38244
R10D12.13a	R10D12.13	TCONS_00049011	-0.728708	-0.459631
R10E8.1.1	R10E8.1	TCONS_00055475	-5.7911	-8.68358
R12C12.8a	R12C12.8	TCONS_00012647	-9.1999	-8.31381
R13A1.2	kcc-1	TCONS_00024885	-1.11855	-1.87661
T02G5.4	T02G5.4	TCONS_00009110	-3.75107	-4.57776
T04C9.6b.2	frm-2	TCONS_00019888	-0.712799	-0.531115
T04C9.6b.2	frm-2	TCONS_00019890	-2.45034	-1.72381
T05A10.1m	sma-9	TCONS_00058764	-0.454664	-0.483846
T05A12.3.1	T05A12.3	TCONS_00036488	-1.23261	-0.911259
T05G5.8.2	vps-53	TCONS_00020964	-5.29125	-1.96005
T05G5.9a	T05G5.9	TCONS_00020966	-0.74953	-0.607531
T06C12.7	nhr-84	TCONS_00054925	-4.03601	-3.20212
T07A9.14	T07A9.14	TCONS_00021832	-1.54365	-0.658147
T07C4.3b.1	T07C4.3	TCONS_00017676	-12.84	-11.3739
T07E3.4a.1	T07E3.4	TCONS_00016752	-0.593868	-0.912752
T07E3.6b.2	pdf-1	TCONS_00020149	-1.24399	-2.31247
T07G12.6b	zim-1	TCONS_00025913	-0.470399	-0.969489
T07G12.6b	zim-1	TCONS_00025916	-2.85579	-2.43052
T07G12.6b	zim-1	TCONS_00025920	-1.29658	-0.522653
T08A9.5	T08A9.5	TCONS_00057796	-1.1232	-1.82982
T08B2.5c	T08B2.5	TCONS_00001359	-0.727886	-0.684476
T09F3.2	T09F3.2	TCONS_00010022	-0.981403	-0.581294
T09F3.5	T09F3.5	TCONS_00010026	-2.42461	-0.98335
T09F5.12.1	T09F5.12	TCONS_00054708	-2.35532	-2.4323
T10B10.4a	T10B10.4	TCONS_00059809	-0.847988	-0.609855
T10C6.10a	T10C6.10	TCONS_00049584	-1.35166	-1.29145
T10C6.16	T10C6.16	TCONS_00054980	-3.07768	-3.22888
T10E9.9	acdh-4	TCONS_00005025	-1.13612	-2.83134
T10H10.3	sav-1	TCONS_00060799	-15.4264	-17.6696
T11B7.4d	alp-1	TCONS_00025387	-0.78449	-1.21966
T11F9.11	dhs-19	TCONS_00053610	-1.55439	-0.620838
T11G6.3	T11G6.3	TCONS_00037765	-0.653991	-1.33783
T12A2.8.1	gen-1	TCONS_00019974	-9.45852	-6.75526
T13C5.6	T13C5.6	TCONS_00061831	-2.66056	-1.61466
T16H12.1a	T16H12.1	TCONS_00017610	-0.678325	-2.1427
T19B10.4a	pqn-70	TCONS_00053509	-0.676462	-0.925212
T19B10.4b.1	pqn-70	TCONS_00053511	-0.571547	-1.40634
T19C4.6a	gpa-1	TCONS_00053489	-1.83496	-1.16849
T19D12.2c.1	T19D12.2	TCONS_00008956	-0.534379	-2.28127
T20B12.1	T20B12.1	TCONS_00016893	-0.639778	-0.929589
T20D3.3c.1	T20D3.3	TCONS_00037249	-0.607979	-0.569669
T20F5.6.1	T20F5.6	TCONS_00004300	-0.690881	-1.29698
T21D12.9a	sma-10	TCONS_00021812	-1.38529	-1.74533
T23D8.7.1	T23D8.7	TCONS_00002393	-0.73233	-0.657018
T23F11.1.1	T23F11.1	TCONS_00016057	-1.13115	-1.29223
T23F11.1.1	T23F11.1	TCONS_00016058	-1.85304	-2.08207
T23F11.1.1	T23F11.1	TCONS_00016059	-316.362	-316.147
T24A6.1	T24A6.1	TCONS_00046182	-0.497989	-1.33091
T24A6.1	T24A6.1	TCONS_00046184	-1.31731	-0.545681
T27E9.7.2	abcf-2	TCONS_00021666	-13.052	-11.4852
T27F6.5a.2	pars-2	TCONS_00002997	-1.31979	-2.07116
W01C8.3	set-19	TCONS_00061660	-0.555608	-0.95878
W01C8.4b	set-20	TCONS_00061658	-1.85985	-1.55931
W02B12.2	rsp-2	TCONS_00014188	-0.409761	-2.87792
W02B12.3b	rsp-1	TCONS_00010300	-0.699526	-1.09245
W02C12.3d.1	hlh-30	TCONS_00034259	-6.57106	-7.53247
W03A5.2	W03A5.2	TCONS_00016299	-0.448401	-0.467268
W04A4.2	W04A4.2	TCONS_00003332	-1.38344	-1.42977
W04D2.6a.1	W04D2.6	TCONS_00048601	-0.649828	-1.89531
W05F2.2	W05F2.2	TCONS_00004155	-1.66939	-0.555944
W05H7.4e	zfp-3	TCONS_00060634	-0.857962	-0.90236
W06H8.2	W06H8.2	TCONS_00046750	-1.0355	-1.04573
W07G1.3.1	zip-3	TCONS_00014736	-0.552	-2.23517
W09G3.1a	W09G3.1	TCONS_00006893	-0.843386	-3.03016
Y104H12D.2	Y104H12D.2	TCONS_00022005	-2.33206	-1.45867
Y104H12D.2	Y104H12D.2	TCONS_00022006	-11.035	-11.8919
Y105E8A.19	Y105E8A.19	TCONS_00007003	-1.36304	-1.68814
Y105E8B.1a	lev-11	TCONS_00007043	-6.69829	-8.04871
Y106G6G.4	Y106G6G.4	TCONS_00006132	-0.946687	-1.3099
Y108G3AL.1.1	cul-3	TCONS_00045494	-1.52034	-0.587414
Y111B2A.21	Y111B2A.21	TCONS_00018184	-0.519167	-1.79581
Y111B2A.3.1	Y111B2A.3	TCONS_00018141	-0.81167	-0.998422
Y111B2A.9a	Y111B2A.9	TCONS_00021522	-0.486853	-0.886032
Y113G7A.8.1	fre-1	TCONS_00055886	-0.677146	-0.839825
Y24D9A.4c	rpl-7A	TCONS_00034333	-0.485627	-3.75002
Y32B12B.4	Y32B12B.4	TCONS_00049733	-1.48898	-2.03217
Y32G9A.13	Y32G9A.13	TCONS_00051015	-2.02108	-2.50806
Y34F4.5	Y34F4.5	TCONS_00018689	-1.31558	-1.28567
Y37E11AM.1	smgl-2	TCONS_00022522	-1.83304	-2.61853
Y37H2A.5b	fbxa-210	TCONS_00050119	-0.653666	-0.482133
Y39A3CL.7a.1	Y39A3CL.7	TCONS_00015383	-14.5055	-16.2729
Y39B6A.20.1	asp-1	TCONS_00055652	-1.34615	-0.588155
Y39B6A.2a.1	pph-5	TCONS_00050350	-2.2696	-1.40542
Y39G10AR.21.1	Y39G10AR.21	TCONS_00000419	-3.04456	-3.02202
Y41C4A.9.1	Y41C4A.9	TCONS_00021359	-1.32671	-0.876984
Y41D4B.12b	set-23	TCONS_00022092	-11.9642	-13.2311
Y41E3.9a	fcd-2	TCONS_00029569	-2.4936	-1.95895
Y43F8C.12	mrp-7	TCONS_00050455	-9.20376	-9.28691
Y44E3B.2	tyr-5	TCONS_00000617	-0.741216	-1.09949
Y45G5AM.8	coh-4	TCONS_00051498	-0.504628	-1.28402
Y46D2A.2	Y46D2A.2	TCONS_00011945	-1.01062	-0.969405
Y46E12BL.2	Y46E12BL.2	TCONS_00011098	-2.15951	-1.96346
Y47D3A.17c	obr-1	TCONS_00021288	-1.98095	-0.567996
Y47G6A.20b	rnp-6	TCONS_00004191	-0.53003	-2.72161
Y48E1B.14a.1	Y48E1B.14	TCONS_00014645	-2.35735	-1.85774
Y48E1C.1b.1	Y48E1C.1	TCONS_00010747	-44.324	-43.9263
Y48G9A.9a	Y48G9A.9	TCONS_00015436	-1.88269	-0.614682
Y50D4B.4	Y50D4B.4	TCONS_00045694	-2.1148	-2.66829
Y51A2D.7b	Y51A2D.7	TCONS_00050230	-2.0072	-1.13864
Y53F4B.4b	Y53F4B.4	TCONS_00011047	-0.579427	-1.00134
Y54G2A.28	Y54G2A.28	TCONS_00034052	-1.19426	-1.8276
Y54G2A.39	clec-80	TCONS_00022349	-1.29079	-1.17134
Y55B1AL.1.1	Y55B1AL.1	TCONS_00015103	-1.79849	-0.89412
Y55F3BR.6	Y55F3BR.6	TCONS_00033696	-0.91072	-1.1041
Y56A3A.11.1	Y56A3A.11	TCONS_00021394	-1.04238	-1.13345
Y56A3A.27.1	top-3	TCONS_00021415	-1.16971	-0.953255
Y57A10A.4	Y57A10A.4	TCONS_00010486	-0.873524	-1.04778
Y59A8A.2	Y59A8A.2	TCONS_00050066	-1.56934	-1.5814
Y60A3A.19a	Y60A3A.19	TCONS_00050507	-1.37369	-1.95471
Y62E10A.11a.1	mdt-9	TCONS_00026771	-1.78749	-1.64308
Y62E10A.5a.1	agt-1	TCONS_00038479	-52.6233	-51.1034
Y62E10A.6.1	Y62E10A.6	TCONS_00026764	-0.988843	-1.78075
Y65B4BL.1	Y65B4BL.1	TCONS_00000102	-1.77334	-1.3203
Y67D2.4a	Y67D2.4	TCONS_00015326	-0.558225	-1.16754
Y6B3B.9	Y6B3B.9	TCONS_00006866	-12.3153	-10.2966
Y71H10B.1a.1	Y71H10B.1	TCONS_00060949	-0.882632	-0.686699
Y71H2AM.6b	Y71H2AM.6	TCONS_00015592	-0.584601	-2.59393
Y73B3A.3	Y73B3A.3	TCONS_00060350	-0.658501	-0.837916
Y73B3A.3	Y73B3A.3	TCONS_00060353	-0.887914	-1.94281
Y73B3A.9	Y73B3A.9	TCONS_00060378	-2.41569	-2.255
Y73B6BL.18a.1	smg-3	TCONS_00036185	-1.87084	-1.05022
Y73F8A.25b	Y73F8A.25	TCONS_00042250	-1.64864	-1.05041
Y74C9A.5.1	sesn-1	TCONS_00003625	-13.9737	-14.2607
Y75B12B.1a	Y75B12B.1	TCONS_00049342	-0.547876	-0.670529
Y75B8A.1	php-3	TCONS_00021443	-1.11874	-1.69714
Y75B8A.31	Y75B8A.31	TCONS_00018104	-0.649362	-1.4303
Y80D3A.9	Y80D3A.9	TCONS_00055629	-14.8826	-17.5162
Y81G3A.3b	gcn-2	TCONS_00010680	-11.1035	-11.7345
Y82E9BR.14b	Y82E9BR.14	TCONS_00018790	-1.42986	-0.875204
Y82E9BR.2	Y82E9BR.2	TCONS_00015298	-1.2265	-1.10989
Y82E9BR.2	Y82E9BR.2	TCONS_00015299	-1.78789	-1.14261
Y82E9BR.2	Y82E9BR.2	TCONS_00015303	-0.725892	-2.54658
Y92H12BR.6	set-29	TCONS_00000248	-20.618	-21.7514
Y94H6A.4	Y94H6A.4	TCONS_00033964	-0.578535	-2.84244
Y95B8A.11	him-19	TCONS_00003761	-1.21369	-0.750031
Y97E10AR.6	Y97E10AR.6	TCONS_00052524	-7.32754	-8.28639
ZC262.2a	ZC262.2	TCONS_00017139	-14.162	-13.8651
ZC262.2a	ZC262.2	TCONS_00017140	-0.972666	-3.00893
ZC262.2b	ZC262.2	TCONS_00017144	-1.26688	-1.78274
ZC262.8.2	ZC262.8	TCONS_00020554	-2.94617	-1.0191
ZC434.7b.3	ZC434.7	TCONS_00002469	-1.03479	-0.8334
ZC455.6a	ugt-5	TCONS_00054025	-12.5174	-13.7472
ZC477.5	ZC477.5	TCONS_00036598	-0.568981	-2.63391
ZK1010.2	ZK1010.2	TCONS_00021582	-1.99454	-0.50453
ZK185.3	ZK185.3	TCONS_00034386	-10.6333	-11.4938
ZK228.4b	ZK228.4	TCONS_00050214	-8.15931	-12.4727
ZK228.4b	ZK228.4	TCONS_00050215	-1.97218	-5.00929
ZK418.8	ZK418.8	TCONS_00020194	-1.18378	-2.25385
ZK430.8.2	mlt-7	TCONS_00008239	-0.644628	-2.21616
ZK546.2c	ZK546.2	TCONS_00008384	-1.12962	-1.12159
ZK809.8a.2	ZK809.8	TCONS_00038013	-0.965665	-1.43148
ZK909.2j	kin-1	TCONS_00003567	-1.41762	-1.94787
