# Supplementary material for: RNA surveillance via nonsense-mediated mRNA decay is crucial for longevity in daf-2/insulin/IGF-1 mutant C. elegans
Source: Nat Commun. 2017 Mar 9;8:14749. doi: 10.1038/ncomms14749 (PMC5347137; doi:10.1038/ncomms14749)
Supplement: Supplementary Data 3 — PTC- and uORF-containing transcripts [file ncomms14749-s4.xlsx]

## Sheet: PTC-containing transcrtips
List of PTC-containing transcripts
Isoform name	Gene name	Transcript ID
AC3.8	ugt-2	TCONS_00047905	* We annotated the nearest isoform name for each identified transcript. Therefore, different transcritpts can have the same isoform name.
B0001.7	B0001.7	TCONS_00038182
B0001.7	B0001.7	TCONS_00038183
B0019.2.1	B0019.2	TCONS_00003105
B0024.14f	crm-1	TCONS_00053153
B0025.1a	vps-34	TCONS_00001288
B0025.1b	vps-34	TCONS_00001291
B0025.2.1	csn-2	TCONS_00001285
B0035.12.2	B0035.12	TCONS_00037912
B0041.6b	ptps-1	TCONS_00004477
B0205.1b.1	B0205.1	TCONS_00006238
B0205.1b.1	B0205.1	TCONS_00006239
B0205.9	B0205.9	TCONS_00002600
B0207.6	B0207.6	TCONS_00004846
B0212.3	B0212.3	TCONS_00022487
B0240.4.1	npp-22	TCONS_00053692
B0244.8.1	egg-1	TCONS_00016423
B0250.4	B0250.4	TCONS_00055973
B0261.4a	B0261.4	TCONS_00001105
B0272.2	memb-1	TCONS_00062701
B0280.10	pot-1	TCONS_00020213
B0285.1c	cdtl-7	TCONS_00015943
B0334.15.1	B0334.15	TCONS_00010320
B0334.15.1	B0334.15	TCONS_00010327
B0334.15.2	B0334.15	TCONS_00010321
B0334.15.4	B0334.15	TCONS_00010325
B0334.3b	B0334.3	TCONS_00014213
B0334.8	age-1	TCONS_00014219
B0336.2.2	arf-1.2	TCONS_00016415
B0336.9b.1	swp-1	TCONS_00019786
B0336.9b.1	swp-1	TCONS_00019789
B0336.9e	swp-1	TCONS_00019792
B0348.4a	egl-8	TCONS_00045474
B0350.2f.1	unc-44	TCONS_00024029
B0361.8.1	B0361.8	TCONS_00020275
B0361.8.1	B0361.8	TCONS_00020276
B0365.6.1	clec-41	TCONS_00054127
B0365.6.2	clec-41	TCONS_00054128
B0365.6.3	clec-41	TCONS_00054129
B0391.10.1	B0391.10	TCONS_00049458
B0391.10.1	B0391.10	TCONS_00049460
B0391.10.2	B0391.10	TCONS_00049464
B0403.3	B0403.3	TCONS_00062088
B0414.7a	mtk-1	TCONS_00004796
B0414.8b	vps-51	TCONS_00004798
B0414.8b	vps-51	TCONS_00004799
B0432.13.1	B0432.13	TCONS_00011193
B0432.13.2	B0432.13	TCONS_00011188
B0432.13.2	B0432.13	TCONS_00011190
B0432.13.2	B0432.13	TCONS_00011194
B0432.2.1	djr-1.1	TCONS_00007239
B0432.4.1	misc-1	TCONS_00007236
B0457.1a	lat-1	TCONS_00009658
B0464.5c.2	spk-1	TCONS_00017421
B0464.5c.2	spk-1	TCONS_00017426
B0491.1	B0491.1	TCONS_00010263
B0495.7.2	B0495.7	TCONS_00013141
B0495.8b.1	B0495.8	TCONS_00013144
B0511.11	B0511.11	TCONS_00006216
B0511.12	B0511.12	TCONS_00006222
B0511.13	B0511.13	TCONS_00006205
B0511.2	B0511.2	TCONS_00002586
B0511.6.1	B0511.6	TCONS_00002578
B0513.9b.1	B0513.9	TCONS_00039011
B0545.1a	tpa-1	TCONS_00021764
B0546.3	B0546.3	TCONS_00034122
B0546.3	B0546.3	TCONS_00034123
B0564.1b.1	exos-4.1	TCONS_00026683
B0564.1b.1	exos-4.1	TCONS_00026688
B0564.1b.2	exos-4.1	TCONS_00026687
B0564.7.2	B0564.7	TCONS_00026686
C01A2.3.1	C01A2.3	TCONS_00003278
C01A2.4.1	C01A2.4	TCONS_00003277
C01A2.4.1	C01A2.4	TCONS_00003279
C01B10.3	C01B10.3	TCONS_00036390
C01B10.6b	C01B10.6	TCONS_00024661
C01C10.4	clc-5	TCONS_00057836
C01F1.1	C01F1.1	TCONS_00008212
C01F1.2.2	sco-1	TCONS_00008211
C01F6.1.1	cpna-3	TCONS_00025479
C01F6.1.1	cpna-3	TCONS_00025480
C01F6.4	fem-3	TCONS_00025483
C01F6.4	fem-3	TCONS_00025484
C01F6.4	fem-3	TCONS_00025486
C01F6.6e.3	tag-60	TCONS_00025493
C01G10.10	C01G10.10	TCONS_00054688
C01G5.2	prg-2	TCONS_00036337
C01G5.5	C01G5.5	TCONS_00024616
C01G5.8	fan-1	TCONS_00024623
C01G6.1a.2	aqp-2	TCONS_00013597
C01G6.1b.1	aqp-2	TCONS_00013598
C01G6.3.2	C01G6.3	TCONS_00009766
C01G6.5	C01G6.5	TCONS_00013606
C01G6.5	C01G6.5	TCONS_00013607
C01G6.6a.1	tag-165	TCONS_00009770
C01G8.4	dnj-4	TCONS_00004607
C01G8.9a	let-526	TCONS_00004614
C01G8.9a	let-526	TCONS_00004616
C01H6.6.2	C01H6.6	TCONS_00001655
C02A12.4.1	lys-7	TCONS_00051344
C02B8.1.1	C02B8.1	TCONS_00058046
C02C6.1a	dyn-1	TCONS_00059907
C02C6.3a	C02C6.3	TCONS_00064100
C02F4.1	ced-5	TCONS_00025905
C02F5.7a.1	C02F5.7	TCONS_00017102
C02F5.7b.1	C02F5.7	TCONS_00017097
C02F5.7b.1	C02F5.7	TCONS_00017107
C03B1.7	C03B1.7	TCONS_00057550
C03B1.7	C03B1.7	TCONS_00057551
C03D6.8.1	rpl-24.2	TCONS_00002288
C04A2.7a	dnj-5	TCONS_00012882
C04D8.1a	pac-1	TCONS_00017194
C04D8.1a	pac-1	TCONS_00017196
C04E7.2	sor-3	TCONS_00056169
C04F5.9	C04F5.9	TCONS_00051708
C04F5.9	C04F5.9	TCONS_00051711
C04G6.3	pld-1	TCONS_00012324
C04H5.1	C04H5.1	TCONS_00010969
C04H5.7a	C04H5.7	TCONS_00010970
C05B5.7b	rgs-1	TCONS_00021049
C05C10.2b.2	C05C10.2	TCONS_00009910
C05C10.6a	ufd-3	TCONS_00009925
C05C12.3	gtl-1	TCONS_00037887
C05D10.2c	C05D10.2	TCONS_00016518
C05D11.13	C05D11.13	TCONS_00020051
C05D11.9	C05D11.9	TCONS_00020038
C05D12.3c.1	C05D12.3	TCONS_00010277
C05D9.1.2	snx-1	TCONS_00056285
C05G5.2	C05G5.2	TCONS_00059706
C06A1.5	rpb-6	TCONS_00010070
C06A5.1	C06A5.1	TCONS_00001279
C06A5.1	C06A5.1	TCONS_00001280
C06A5.1	C06A5.1	TCONS_00001281
C06A5.3a.1	C06A5.3	TCONS_00001272
C06A5.6.1	C06A5.6	TCONS_00004859
C06A5.6.1	C06A5.6	TCONS_00004866
C06A5.7a.2	unc-94	TCONS_00004871
C06A5.7a.2	unc-94	TCONS_00004872
C06A5.7a.2	unc-94	TCONS_00004873
C06A5.7a.2	unc-94	TCONS_00004874
C06A6.2b	C06A6.2	TCONS_00025070
C06A8.1b	C06A8.1	TCONS_00013173
C06E1.10	rha-2	TCONS_00020630
C06E7.1b	sams-3	TCONS_00023868
C06E7.1d.1	sams-3	TCONS_00023870
C06E7.3b.1	sams-4	TCONS_00035662
C06E7.3b.2	sams-4	TCONS_00035660
C06G3.10	cogc-2	TCONS_00036568
C06G3.10	cogc-2	TCONS_00036569
C06G4.1	C06G4.1	TCONS_00017038
C06G4.2b.2	clp-1	TCONS_00017028
C06G4.2b.2	clp-1	TCONS_00017029
C06H2.4	folt-1	TCONS_00048134
C06H5.8	C06H5.8	TCONS_00050072
C06H5.8	C06H5.8	TCONS_00050073
C06H5.8	C06H5.8	TCONS_00050074
C07A12.4a.2	pdi-2	TCONS_00057014
C07A12.4a.2	pdi-2	TCONS_00057015
C07A9.7b	set-3	TCONS_00020941
C07E3.1a	stip-1	TCONS_00013907
C07E3.1b	stip-1	TCONS_00013908
C07E3.6	C07E3.6	TCONS_00013913
C07G1.6	C07G1.6	TCONS_00036955
C07G2.2d.1	atf-7	TCONS_00019451
C07G2.3b.2	cct-5	TCONS_00019466
C07H4.2	clh-5	TCONS_00013574
C07H4.2	clh-5	TCONS_00013575
C07H6.4	C07H6.4	TCONS_00016914
C07H6.6	clk-2	TCONS_00020335
C07H6.9	C07H6.9	TCONS_00020333
C08A9.6	C08A9.6	TCONS_00064393
C08A9.8	C08A9.8	TCONS_00064396
C08B11.3.1	C08B11.3	TCONS_00013235
C08B11.3.1	C08B11.3	TCONS_00013237
C08B6.3.1	C08B6.3	TCONS_00053075
C08B6.7b	C08B6.7	TCONS_00053082
C08B6.8	C08B6.8	TCONS_00047836
C08F1.4b	math-3	TCONS_00007595
C08F1.4b	math-3	TCONS_00007597
C08F8.3	C08F8.3	TCONS_00026108
C08H9.3a	C08H9.3	TCONS_00013793
C08H9.3a	C08H9.3	TCONS_00013794
C09D4.1a	C09D4.1	TCONS_00001161
C09D4.1a	C09D4.1	TCONS_00001162
C09D4.2	C09D4.2	TCONS_00001160
C09E7.7.1	C09E7.7	TCONS_00020080
C09E7.9	C09E7.9	TCONS_00020075
C09E8.1a	C09E8.1	TCONS_00007299
C09E9.1	C09E9.1	TCONS_00022029
C09G12.8b.1	ced-10	TCONS_00034147
C09G12.9	tsg-101	TCONS_00034149
C09G12.9	tsg-101	TCONS_00034150
C09G4.2c	C09G4.2	TCONS_00025291
C09G4.5	mes-6	TCONS_00025279
C09G9.8b	C09G9.8	TCONS_00025399
C09H10.3	nuo-1	TCONS_00010184
C09H10.6	nasp-1	TCONS_00010187
C10C5.6a.1	daf-15	TCONS_00025584
C10C5.6a.1	daf-15	TCONS_00025585
C10E2.6.1	C10E2.6	TCONS_00064314
C10G11.6.1	C10G11.6	TCONS_00001382
C10G11.6.1	C10G11.6	TCONS_00001384
C10G11.6.1	C10G11.6	TCONS_00001390
C10G11.7.1	C10G11.7	TCONS_00001387
C10G6.1b.1	egal-1	TCONS_00023828
C10H11.9	let-502	TCONS_00004489
C11E4.1	C11E4.1	TCONS_00058492
C12C8.2a	C12C8.2	TCONS_00002198
C12D8.10b.1	akt-1	TCONS_00047865
C12D8.10c	akt-1	TCONS_00047866
C12D8.11.1	rop-1	TCONS_00053135
C12D8.1a	C12D8.1	TCONS_00053120
C12D8.1b	C12D8.1	TCONS_00053121
C12D8.1c.1	C12D8.1	TCONS_00053123
C13B4.1b.1	C13B4.1	TCONS_00014855
C13C4.2	nhr-154	TCONS_00048462
C13F10.1a	C13F10.1	TCONS_00047043
C13F10.4	C13F10.4	TCONS_00052313
C13F10.6	C13F10.6	TCONS_00052316
C13G3.1	C13G3.1	TCONS_00053422
C14A4.12a	C14A4.12	TCONS_00010087
C14A4.4a	crn-3	TCONS_00010078
C14B1.7a	C14B1.7	TCONS_00019198
C14F5.3c.1	tnt-3	TCONS_00062341
C14F5.3c.2	tnt-3	TCONS_00062342
C14F5.3c.2	tnt-3	TCONS_00062351
C15B12.7b	cdf-1	TCONS_00061915
C15B12.7b	cdf-1	TCONS_00061917
C15C8.4.1	C15C8.4	TCONS_00053999
C15F1.1	C15F1.1	TCONS_00009074
C15F1.8	C15F1.8	TCONS_00012935
C15H11.3a	nxf-1	TCONS_00054469
C15H11.3a	nxf-1	TCONS_00054470
C15H11.4.1	dhs-22	TCONS_00054475
C15H11.4.1	dhs-22	TCONS_00054476
C15H9.5.1	C15H9.5	TCONS_00057468
C16A11.3	C16A11.3	TCONS_00008199
C16A11.5	C16A11.5	TCONS_00008182
C16A11.5	C16A11.5	TCONS_00008183
C16A11.5	C16A11.5	TCONS_00008184
C16A11.5	C16A11.5	TCONS_00008187
C16A11.5	C16A11.5	TCONS_00008189
C16A11.5	C16A11.5	TCONS_00008190
C16A11.5	C16A11.5	TCONS_00008191
C16A11.5	C16A11.5	TCONS_00008192
C16A11.5	C16A11.5	TCONS_00008194
C16A3.1c	C16A3.1	TCONS_00016619
C16A3.2	C16A3.2	TCONS_00016620
C16A3.2	C16A3.2	TCONS_00016621
C16A3.3	let-716	TCONS_00016617
C16A3.5.1	C16A3.5	TCONS_00016613
C16A3.6	C16A3.6	TCONS_00016612
C16A3.8.1	thoc-2	TCONS_00016606
C16A3.8.1	thoc-2	TCONS_00016608
C16C10.5	rnf-121	TCONS_00019311
C16C10.6.1	ccdc-55	TCONS_00019312
C16C8.12.1	C16C8.12	TCONS_00007998
C16C8.12.2	C16C8.12	TCONS_00007999
C16C8.13.2	C16C8.13	TCONS_00007997
C16C8.14.2	C16C8.14	TCONS_00007988
C16C8.20	C16C8.20	TCONS_00007990
C16C8.4.1	C16C8.4	TCONS_00011983
C16C8.4.1	C16C8.4	TCONS_00011984
C17C3.12a.1	acdh-2	TCONS_00012479
C17C3.12c.2	acdh-2	TCONS_00012483
C17C3.18.4	ins-13	TCONS_00012477
C17C3.18.4	ins-13	TCONS_00012478
C17C3.1a	C17C3.1	TCONS_00008594
C17D12.1a	C17D12.1	TCONS_00002802
C17E4.5.1	pabp-2	TCONS_00005845
C17G1.4b	nra-3	TCONS_00062801
C17G10.1.1	C17G10.1	TCONS_00008606
C18A3.2	C18A3.2	TCONS_00008646
C18A3.5c	tiar-1	TCONS_00012555
C18A3.5e.2	tiar-1	TCONS_00012549
C18B12.6	C18B12.6	TCONS_00063952
C18D11.4.1	rsp-8	TCONS_00018030
C18D11.4.1	rsp-8	TCONS_00018031
C18E3.7a	ppw-1	TCONS_00000813
C18E3.7b	ppw-1	TCONS_00000815
C18H2.2	C18H2.2	TCONS_00020370
C18H9.3	C18H9.3	TCONS_00008964
C23G10.3.2	rps-3	TCONS_00016562
C23G10.3.2	rps-3	TCONS_00016563
C23G10.4a.1	rpn-2	TCONS_00016555
C23G10.4b	rpn-2	TCONS_00016559
C23G10.7a.1	C23G10.7	TCONS_00019954
C23G10.8.1	C23G10.8	TCONS_00019957
C23H3.3b	C23H3.3	TCONS_00007170
C24A1.2b.1	C24A1.2	TCONS_00015123
C24A3.2a.1	C24A3.2	TCONS_00058288
C24A8.3	pqn-15	TCONS_00061336
C24B5.2c	spas-1	TCONS_00047565
C24B5.2c	spas-1	TCONS_00047566
C24F3.4	qns-1	TCONS_00037552
C24F3.4	qns-1	TCONS_00037553
C24G6.2a	C24G6.2	TCONS_00046582
C24H12.2	C24H12.2	TCONS_00007273
C25A1.10a	dao-5	TCONS_00006103
C25A1.10a	dao-5	TCONS_00006104
C25A1.4.1	C25A1.4	TCONS_00006098
C25A1.6.1	C25A1.6	TCONS_00002437
C25A1.6.1	C25A1.6	TCONS_00002438
C25A11.1.1	C25A11.1	TCONS_00058340
C25A11.4d	ajm-1	TCONS_00058313
C25D7.5.1	C25D7.5	TCONS_00049288
C25D7.7	rap-2	TCONS_00054685
C25D7.8.1	otub-1	TCONS_00049294
C25G4.10a	C25G4.10	TCONS_00026512
C25G4.7c	C25G4.7	TCONS_00026506
C25H3.3	C25H3.3	TCONS_00008631
C25H3.3	C25H3.3	TCONS_00008633
C25H3.3	C25H3.3	TCONS_00008635
C25H3.8	C25H3.8	TCONS_00012536
C26C6.10	C26C6.10	TCONS_00005315
C26C6.2.1	goa-1	TCONS_00001734
C26D10.2a	hel-1	TCONS_00013324
C26E6.4.1	rpb-2	TCONS_00016157
C26E6.4.1	rpb-2	TCONS_00016160
C26E6.5	fsn-1	TCONS_00016163
C26F1.4.3	rps-30	TCONS_00047181
C26F1.4.3	rps-30	TCONS_00047182
C26F1.7a.1	hint-3	TCONS_00047174
C26H9A.2.2	C26H9A.2	TCONS_00026555
C27A12.6.1	C27A12.6	TCONS_00004886
C27A12.7b.3	C27A12.7	TCONS_00004892
C27A12.9	C27A12.9	TCONS_00004899
C27A2.2b	rpl-22	TCONS_00008436
C27A2.6	dsh-2	TCONS_00012321
C27B7.2	C27B7.2	TCONS_00025404
C27D6.4b.1	C27D6.4	TCONS_00012354
C27D6.4b.1	C27D6.4	TCONS_00012356
C27F2.5.2	vps-22	TCONS_00019603
C27F2.5.2	vps-22	TCONS_00019605
C27F2.5.2	vps-22	TCONS_00019606
C27H5.3.1	fust-1	TCONS_00009132
C27H6.4c.1	rmd-2	TCONS_00053026
C28A5.4	ceh-43	TCONS_00019435
C28A5.6	C28A5.6	TCONS_00019429
C28D4.9	nhr-138	TCONS_00025683
C28D4.9	nhr-138	TCONS_00025684
C28H8.9b	C28H8.9	TCONS_00019859
C28H8.9c	C28H8.9	TCONS_00019861
C29A12.3a	lig-1	TCONS_00048024
C29E4.13c.3	C29E4.13	TCONS_00020448
C29E4.13c.4	C29E4.13	TCONS_00020450
C29E4.5a	tag-250	TCONS_00020439
C29E4.5a	tag-250	TCONS_00020440
C29E4.8.1	let-754	TCONS_00020452
C29F9.1	C29F9.1	TCONS_00015032
C29F9.4	C29F9.4	TCONS_00015022
C29F9.4	C29F9.4	TCONS_00015024
C29G2.1	C29G2.1	TCONS_00045999
C30F12.2.1	C30F12.2	TCONS_00005143
C30F12.5a.1	C30F12.5	TCONS_00005149
C30G12.6a	C30G12.6	TCONS_00013015
C30H7.2b	C30H7.2	TCONS_00004665
C32A3.1a	sel-8	TCONS_00019182
C32B5.12	fbxc-57	TCONS_00011343
C32D5.8a.1	C32D5.8	TCONS_00012722
C32D5.8a.2	C32D5.8	TCONS_00012723
C32F10.6	nhr-2	TCONS_00004806
C32F10.8b.1	C32F10.8	TCONS_00004808
C33C12.3b.1	C33C12.3	TCONS_00007687
C33D12.2	C33D12.2	TCONS_00060990
C33D3.1	elt-2	TCONS_00058689
C33D9.3a	C33D9.3	TCONS_00037108
C33D9.6	C33D9.6	TCONS_00037097
C33F10.14.1	C33F10.14	TCONS_00008341
C33H5.11.1	imp-3	TCONS_00036830
C33H5.12b.1	rsp-6	TCONS_00036836
C33H5.12b.2	rsp-6	TCONS_00036834
C33H5.14.1	ntp-1	TCONS_00036841
C33H5.18b	C33H5.18	TCONS_00036847
C33H5.18b	C33H5.18	TCONS_00036849
C33H5.4a	klp-10	TCONS_00025055
C33H5.7	swd-2.2	TCONS_00025052
C33H5.9	sec-10	TCONS_00036823
C34B4.2a.1	C34B4.2	TCONS_00048755
C34B7.4	mys-4	TCONS_00001969
C34C12.3	pph-6	TCONS_00015761
C34C12.5.2	C34C12.5	TCONS_00015765
C34C12.5.2	C34C12.5	TCONS_00015766
C34C6.4	C34C6.4	TCONS_00013425
C34D1.4	C34D1.4	TCONS_00054161
C34D1.4	C34D1.4	TCONS_00054162
C34D10.2.1	C34D10.2	TCONS_00058008
C34D10.2.1	C34D10.2	TCONS_00058010
C34D4.14	hecd-1	TCONS_00036609
C34E10.1.1	gop-3	TCONS_00016254
C34E10.1.1	gop-3	TCONS_00016256
C34E10.1.1	gop-3	TCONS_00016257
C34E10.3	gop-1	TCONS_00016248
C34E10.3	gop-1	TCONS_00016249
C34E10.4a.2	wars-2	TCONS_00016237
C34E10.4a.2	wars-2	TCONS_00016246
C34E10.5.1	prmt-5	TCONS_00016243
C34E10.8	C34E10.8	TCONS_00019683
C34F11.9c	dsh-1	TCONS_00012366
C34F6.7	C34F6.7	TCONS_00063125
C34F6.9	C34F6.9	TCONS_00063129
C34F6.9	C34F6.9	TCONS_00063130
C34G6.1	C34G6.1	TCONS_00001254
C34H4.3	tag-244	TCONS_00022077
C35A5.3	C35A5.3	TCONS_00053222
C35B1.4.1	C35B1.4	TCONS_00022607
C35D10.4	coq-8	TCONS_00016134
C35E7.1	vet-2	TCONS_00002646
C36A4.9b	acs-19	TCONS_00015840
C36B1.3	rpb-3	TCONS_00002059
C36B1.8b	gls-1	TCONS_00002066
C36E6.1a	C36E6.1	TCONS_00060264
C36E6.1b	C36E6.1	TCONS_00060265
C37A2.4b	cye-1	TCONS_00001549
C37A2.4b	cye-1	TCONS_00001551
C37A2.6	C37A2.6	TCONS_00005094
C37A2.8b	C37A2.8	TCONS_00005100
C37A5.7.1	C37A5.7	TCONS_00003426
C37C3.2b.2	C37C3.2	TCONS_00047211
C37H5.6b.1	C37H5.6	TCONS_00051624
C38C10.5c	rgr-1	TCONS_00017406
C39B5.5	C39B5.5	TCONS_00015455
C39E6.1.2	lon-2	TCONS_00061440
C41C4.10.1	sfxn-5	TCONS_00013257
C41C4.10.2	sfxn-5	TCONS_00013256
C41D11.1c.2	eri-6	TCONS_00000884
C41D11.1c.2	eri-6	TCONS_00000885
C41D11.1c.2	eri-6	TCONS_00000889
C41D11.3a	C41D11.3	TCONS_00004412
C41D11.5	C41D11.5	TCONS_00004417
C41H7.3	C41H7.3	TCONS_00007847
C41H7.6	C41H7.6	TCONS_00007845
C42C1.10d.1	C42C1.10	TCONS_00026436
C42C1.9a	C42C1.9	TCONS_00026444
C43H6.1	C43H6.1	TCONS_00056501
C43H8.1.1	C43H8.1	TCONS_00002576
C44B7.12	C44B7.12	TCONS_00012906
C44B7.2a.2	C44B7.2	TCONS_00009036
C44B7.2a.2	C44B7.2	TCONS_00009039
C44B7.8	pmp-1	TCONS_00012900
C44B9.4	athp-1	TCONS_00017805
C44B9.5	com-1	TCONS_00017811
C44C1.4a	vps-45	TCONS_00060544
C44C10.5	C44C10.5	TCONS_00059000
C44E4.1a	C44E4.1	TCONS_00004459
C44E4.1a	C44E4.1	TCONS_00004460
C44F1.1	C44F1.1	TCONS_00019210
C45B2.6.1	C45B2.6	TCONS_00057456
C45B2.6.1	C45B2.6	TCONS_00057458
C45E5.1	C45E5.1	TCONS_00023738
C45E5.6c.4	nhr-46	TCONS_00035501
C45E5.6c.5	nhr-46	TCONS_00035502
C45G3.5	C45G3.5	TCONS_00002179
C46A5.6	C46A5.6	TCONS_00036816
C46E10.8	C46E10.8	TCONS_00012049
C46F4.1b.1	egl-6	TCONS_00057419
C46F9.1.1	math-22	TCONS_00007634
C46F9.1.2	math-22	TCONS_00007635
C46G7.2	C46G7.2	TCONS_00024074
C46G7.4a	pqn-22	TCONS_00035879
C47B2.2a.1	C47B2.2	TCONS_00006715
C47B2.2a.1	C47B2.2	TCONS_00006718
C47B2.6a.1	gale-1	TCONS_00003150
C47B2.6a.1	gale-1	TCONS_00003151
C47B2.7b	selb-1	TCONS_00003160
C47B2.9.1	C47B2.9	TCONS_00003164
C47E12.8	dhp-2	TCONS_00025761
C47E8.4a.2	C47E8.4	TCONS_00054565
C47E8.8	set-5	TCONS_00049217
C48A7.2.1	C48A7.2	TCONS_00024939
C48B4.11	C48B4.11	TCONS_00020899
C48B4.4d	ced-7	TCONS_00020903
C48B4.8a	C48B4.8	TCONS_00020892
C48E7.2.1	C48E7.2	TCONS_00001377
C48G7.3i.2	tag-333	TCONS_00054588
C48G7.3i.2	tag-333	TCONS_00054589
C49A9.4.2	C49A9.4	TCONS_00024322
C49A9.9b	C49A9.9	TCONS_00024319
C49C3.6	C49C3.6	TCONS_00033465
C49C3.6	C49C3.6	TCONS_00033466
C49C3.9	C49C3.9	TCONS_00045395
C49H3.10	xpo-3	TCONS_00036873
C49H3.4	C49H3.4	TCONS_00025093
C49H3.5a.1	ntl-4	TCONS_00025088
C49H3.5a.1	ntl-4	TCONS_00025089
C49H3.8	arp-11	TCONS_00036871
C50A2.2	C50A2.2	TCONS_00022002
C50B6.14a	nhr-129	TCONS_00054178
C50B8.5	C50B8.5	TCONS_00048871
C50D2.10.1	C50D2.10	TCONS_00007184
C50D2.6	C50D2.6	TCONS_00007176
C50D2.6	C50D2.6	TCONS_00007178
C50F2.4.1	C50F2.4	TCONS_00004284
C50F2.4.2	C50F2.4	TCONS_00004283
C50F4.12	C50F4.12	TCONS_00052905
C50F4.5	his-41	TCONS_00047674
C51E3.9	C51E3.9	TCONS_00047839
C52E12.3.1	sqv-7	TCONS_00012939
C52E12.4	C52E12.4	TCONS_00012940
C52E12.4	C52E12.4	TCONS_00012941
C52E2.6	fbxb-97	TCONS_00011541
C52E4.5b	C52E4.5	TCONS_00053763
C52E4.6a.1	cyl-1	TCONS_00053769
C53A5.16	C53A5.16	TCONS_00054514
C53A5.16	C53A5.16	TCONS_00054515
C53A5.6b	C53A5.6	TCONS_00054524
C53B4.3.1	C53B4.3	TCONS_00037149
C53B4.3.1	C53B4.3	TCONS_00037150
C53B4.6.1	C53B4.6	TCONS_00025441
C53B4.6.1	C53B4.6	TCONS_00025442
C53B4.7e	bre-1	TCONS_00025443
C53B7.4.1	asg-2	TCONS_00057672
C53B7.7	C53B7.7	TCONS_00062021
C53C11.1	C53C11.1	TCONS_00060247
C53H9.2b.4	C53H9.2	TCONS_00000330
C53H9.2c.4	C53H9.2	TCONS_00000326
C54C6.2	ben-1	TCONS_00019170
C54F6.14	ftn-1	TCONS_00052408
C54G4.1a	rskn-2	TCONS_00001902
C55A6.10	C55A6.10	TCONS_00048266
C55A6.10	C55A6.10	TCONS_00048267
C55A6.10	C55A6.10	TCONS_00048269
C55B7.4b.1	acdh-1	TCONS_00001472
C55B7.4b.2	acdh-1	TCONS_00001473
C55B7.4b.5	acdh-1	TCONS_00001463
C55B7.8.1	dbr-1	TCONS_00005009
C56A3.5	C56A3.5	TCONS_00048858
C56C10.13b.1	dnj-8	TCONS_00012810
C56C10.13b.1	dnj-8	TCONS_00012812
C56C10.8.1	icd-1	TCONS_00012802
C56C10.8.2	icd-1	TCONS_00012803
C56E10.1	nhr-173	TCONS_00057629
C56E10.4c	nhr-137	TCONS_00061959
C56G2.5	C56G2.5	TCONS_00020005
C56G2.7	C56G2.7	TCONS_00020007
C56G2.7	C56G2.7	TCONS_00020008
C56G7.1.1	mlc-4	TCONS_00019121
CC4.2	nlp-15	TCONS_00003166
CD4.4	vps-37	TCONS_00046595
CD4.8	CD4.8	TCONS_00051834
CD4.8	CD4.8	TCONS_00051838
CE7X_3.1	CE7X_3.1	TCONS_00056093
cTel54X.1	fbxa-6	TCONS_00018419
D1007.16	eaf-1	TCONS_00000927
D1007.16	eaf-1	TCONS_00000928
D1009.1a	acs-22	TCONS_00058266
D1014.3.1	snap-1	TCONS_00047287
D1022.4	D1022.4	TCONS_00013045
D1022.4	D1022.4	TCONS_00013046
D1022.7a.1	aka-1	TCONS_00013052
D1022.7a.1	aka-1	TCONS_00013053
D1037.1	D1037.1	TCONS_00000686
D1037.1	D1037.1	TCONS_00000687
D1043.1	D1043.1	TCONS_00010351
D1046.1b.1	cfim-2	TCONS_00025422
D1046.1b.3	cfim-2	TCONS_00025414
D1046.1b.3	cfim-2	TCONS_00025415
D1046.1b.3	cfim-2	TCONS_00025417
D1046.1b.3	cfim-2	TCONS_00025421
D1046.1b.4	cfim-2	TCONS_00025420
D1046.5a.1	D1046.5	TCONS_00025430
D1046.7	D1046.7	TCONS_00037146
D1046.7	D1046.7	TCONS_00037147
D1081.9	D1081.9	TCONS_00005537
D1081.9	D1081.9	TCONS_00005538
D1086.11b	D1086.11	TCONS_00049033
D1086.11b	D1086.11	TCONS_00049035
D2005.4.1	D2005.4	TCONS_00001829
D2005.4.1	D2005.4	TCONS_00001830
D2007.5.1	atg-13	TCONS_00020509
D2013.2.2	wdfy-2	TCONS_00009779
D2013.8a.1	scp-1	TCONS_00009784
D2023.1e	D2023.1	TCONS_00048373
D2023.1e	D2023.1	TCONS_00048379
D2024.5b.1	D2024.5	TCONS_00036638
D2030.7	D2030.7	TCONS_00001763
D2030.7	D2030.7	TCONS_00001764
D2030.9a	wdr-23	TCONS_00001769
D2030.9a	wdr-23	TCONS_00001771
D2085.5c	D2085.5	TCONS_00013415
D2089.1b.3	rsp-7	TCONS_00010104
D2092.5	D2092.5	TCONS_00005036
D2096.12.1	D2096.12	TCONS_00025240
D2096.2a	praf-3	TCONS_00025249
D2096.4.1	sqv-1	TCONS_00025239
D2096.7a	D2096.7	TCONS_00036995
D2096.7b	D2096.7	TCONS_00036994
DY3.4a.1	trt-1	TCONS_00002080
E_BE45912.2	E_BE45912.2	TCONS_00018695
E01A2.2a.2	E01A2.2	TCONS_00000795
E01A2.6.2	E01A2.6	TCONS_00004334
E01A2.6.2	E01A2.6	TCONS_00004335
E01A2.6.2	E01A2.6	TCONS_00004337
E01G4.3a.2	E01G4.3	TCONS_00014629
E01H11.1c	pkc-2	TCONS_00058395
E02C12.8c	E02C12.8	TCONS_00052871
E02D9.1b.2	E02D9.1	TCONS_00001557
E02D9.1c	E02D9.1	TCONS_00001560
E02H1.3.2	tag-124	TCONS_00009849
E02H1.3.2	tag-124	TCONS_00009850
E02H9.2	E02H9.2	TCONS_00015522
E03D2.1	nlp-13	TCONS_00046336
E04A4.4a	hoe-1	TCONS_00034438
E04A4.4a	hoe-1	TCONS_00034440
E04A4.4b.1	hoe-1	TCONS_00034443
E04A4.7.2	cyc-2.1	TCONS_00034450
E04D5.1a.1	E04D5.1	TCONS_00010032
E04D5.1b	E04D5.1	TCONS_00010034
E04F6.5b.1	acdh-12	TCONS_00012992
EEED8.1.2	mel-47	TCONS_00008540
EEED8.10a.1	EEED8.10	TCONS_00012428
EEED8.13.1	EEED8.13	TCONS_00012434
EEED8.3	EEED8.3	TCONS_00008536
EEED8.8	ndx-6	TCONS_00012420
EEED8.8	ndx-6	TCONS_00012423
F01D4.4.3	egl-21	TCONS_00037659
F01F1.10a	eng-1	TCONS_00019830
F01F1.10c	eng-1	TCONS_00019831
F01F1.1b	F01F1.1	TCONS_00016466
F01F1.5.1	dpf-4	TCONS_00016458
F01G10.2	ech-8	TCONS_00037563
F01G12.6	F01G12.6	TCONS_00064245
F01G4.5	F01G4.5	TCONS_00037856
F01G4.6a.2	F01G4.6	TCONS_00037857
F02A9.3.2	far-2	TCONS_00017340
F02C12.1	F02C12.1	TCONS_00059393
F02D8.4.1	F02D8.4	TCONS_00049269
F02E8.1.3	asb-2	TCONS_00056999
F02H6.1	F02H6.1	TCONS_00027773
F02H6.3b	F02H6.3	TCONS_00027785
F02H6.5b	sqrd-1	TCONS_00027792
F07A11.6c	din-1	TCONS_00014258
F07A5.7b.3	unc-15	TCONS_00005289
F07A5.7b.4	unc-15	TCONS_00005284
F07C6.2	F07C6.2	TCONS_00026586
F07F6.4.1	F07F6.4	TCONS_00012438
F08A8.3	F08A8.3	TCONS_00003141
F08A8.3	F08A8.3	TCONS_00003145
F08B4.3.1	F08B4.3	TCONS_00025335
F08B4.3.2	F08B4.3	TCONS_00025334
F08B4.3.3	F08B4.3	TCONS_00025336
F08B4.6	hst-1	TCONS_00037060
F08C6.1a.1	adt-2	TCONS_00057898
F08C6.4b	sto-1	TCONS_00057885
F08F1.4b	F08F1.4	TCONS_00058115
F08F1.5	ced-8	TCONS_00062484
F08F8.8	gos-28	TCONS_00020302
F08F8.8	gos-28	TCONS_00020305
F08G12.3	F08G12.3	TCONS_00058909
F08G12.5	F08G12.5	TCONS_00063153
F08G5.5.1	ugt-65	TCONS_00026493
F09E5.2.1	F09E5.2	TCONS_00008523
F09E5.8.1	F09E5.8	TCONS_00008512
F09E8.3	msh-5	TCONS_00026701
F09F7.3.1	F09F7.3	TCONS_00016349
F09F7.4b.3	F09F7.4	TCONS_00016351
F09G8.2	crn-7	TCONS_00017119
F10C2.4	F10C2.4	TCONS_00048443
F10C5.1.1	mat-3	TCONS_00015092
F10D2.10	F10D2.10	TCONS_00052303
F10D2.2b	ugt-39	TCONS_00047028
F10D7.5a	F10D7.5	TCONS_00064446
F10D7.5a	F10D7.5	TCONS_00064447
F10D7.5a	F10D7.5	TCONS_00064449
F10E9.6c	mig-10	TCONS_00017120
F10G7.10a	F10G7.10	TCONS_00012223
F10G8.7.1	ercc-1	TCONS_00002408
F10G8.7.1	ercc-1	TCONS_00002409
F10G8.7.2	ercc-1	TCONS_00002410
F11A10.4	mon-2	TCONS_00026377
F11A6.2.1	scrm-4	TCONS_00006443
F11C1.5a.1	F11C1.5	TCONS_00059285
F11C3.1	F11C3.1	TCONS_00003551
F11C3.3.1	unc-54	TCONS_00007105
F11C3.3.2	unc-54	TCONS_00007106
F11F1.1	F11F1.1	TCONS_00018325
F11G11.5.1	F11G11.5	TCONS_00008357
F12B6.1	abt-2	TCONS_00003911
F12B6.2a	F12B6.2	TCONS_00000408
F12B6.2a	F12B6.2	TCONS_00000409
F12E12.3	F12E12.3	TCONS_00008080
F12F6.3.2	rib-1	TCONS_00026214
F12F6.3.2	rib-1	TCONS_00026215
F13B12.3	F13B12.3	TCONS_00025894
F13B9.1a	F13B9.1	TCONS_00058076
F13D12.4b	alh-8	TCONS_00010384
F13G3.10c.2	F13G3.10	TCONS_00005265
F13G3.6	F13G3.6	TCONS_00005260
F14D2.15	F14D2.15	TCONS_00011950
F14D2.15	F14D2.15	TCONS_00011951
F14D2.2.1	F14D2.2	TCONS_00007962
F14D2.2.2	F14D2.2	TCONS_00007961
F14D2.2.2	F14D2.2	TCONS_00007964
F14D2.8.1	F14D2.8	TCONS_00011961
F14D2.8.2	F14D2.8	TCONS_00011964
F14D7.2	F14D7.2	TCONS_00054446
F14D7.6a	F14D7.6	TCONS_00049100
F14D7.6a	F14D7.6	TCONS_00049103
F14F3.2	git-1	TCONS_00058704
F14F3.5	F14F3.5	TCONS_00062959
F14F4.3a.1	mrp-5	TCONS_00063934
F15B9.4	inft-2	TCONS_00048741
F15C11.2b	F15C11.2	TCONS_00001608
F15D3.6.1	F15D3.6	TCONS_00006417
F15D4.6.1	F15D4.6	TCONS_00010711
F15E6.4	F15E6.4	TCONS_00022658
F15E6.6	F15E6.6	TCONS_00034314
F16A11.2	F16A11.2	TCONS_00005835
F16B4.11	nhr-179	TCONS_00050951
F16B4.11	nhr-179	TCONS_00050952
F17A9.1	fbxa-178	TCONS_00046739
F17B5.1a	F17B5.1	TCONS_00003227
F17C11.1	F17C11.1	TCONS_00048057
F17C11.8.1	vps-36	TCONS_00053405
F17C11.9b.1	eef-1G	TCONS_00048073
F17C11.9b.2	eef-1G	TCONS_00048075
F17E9.1	col-116	TCONS_00025233
F17E9.1	col-116	TCONS_00025236
F18A1.3a.1	lir-1	TCONS_00009286
F18E3.13	F18E3.13	TCONS_00047093
F18E3.7a.1	ddo-2	TCONS_00052372
F18E9.3	F18E9.3	TCONS_00058169
F18G5.3	gpa-12	TCONS_00058376
F19B6.1a.1	F19B6.1	TCONS_00038243
F19B6.1a.1	F19B6.1	TCONS_00038244
F19C6.1	grk-1	TCONS_00062814
F19C6.1	grk-1	TCONS_00062815
F19C6.5	F19C6.5	TCONS_00062812
F19C7.2.1	F19C7.2	TCONS_00022735
F19G12.10	F19G12.10	TCONS_00056324
F19G12.9	F19G12.9	TCONS_00056322
F20B6.9.2	F20B6.9	TCONS_00061306
F20G4.2	F20G4.2	TCONS_00005395
F20G4.3	nmy-2	TCONS_00005397
F20G4.3	nmy-2	TCONS_00005398
F20G4.3	nmy-2	TCONS_00005399
F21C10.9.2	F21C10.9	TCONS_00052789
F21C3.1.2	twk-1	TCONS_00005239
F21D5.7.1	F21D5.7	TCONS_00037072
F21D5.7.1	F21D5.7	TCONS_00037075
F21F3.4	F21F3.4	TCONS_00001014
F21F3.7	F21F3.7	TCONS_00001020
F21H11.2a	sax-2	TCONS_00016213
F22B5.6	F22B5.6	TCONS_00013351
F22B5.7	zyg-9	TCONS_00009523
F22B7.10	dpy-19	TCONS_00020646
F22B7.5b	dnj-10	TCONS_00017234
F22B7.6b.1	polk-1	TCONS_00020635
F22B7.9	F22B7.9	TCONS_00020643
F22D6.9	F22D6.9	TCONS_00001625
F22F7.7.1	F22F7.7	TCONS_00051054
F22G12.5	F22G12.5	TCONS_00003214
F22G12.5	F22G12.5	TCONS_00003215
F22H10.3.2	F22H10.3	TCONS_00064299
F23B12.8a.1	bmk-1	TCONS_00054493
F23B2.11.2	pcp-3	TCONS_00037202
F23C8.5.1	F23C8.5	TCONS_00003941
F23C8.9	F23C8.9	TCONS_00003948
F23C8.9	F23C8.9	TCONS_00003950
F23F1.1	nfyc-1	TCONS_00007160
F23H11.2	F23H11.2	TCONS_00015176
F23H11.5.3	F23H11.5	TCONS_00018653
F25B5.1b	dct-6	TCONS_00016497
F25B5.1b	dct-6	TCONS_00016498
F25B5.6a	F25B5.6	TCONS_00019873
F25B5.7c	psf-1	TCONS_00019877
F25B5.7c	psf-1	TCONS_00019878
F25C8.2a	amx-3	TCONS_00056083
F25E5.5.1	F25E5.5	TCONS_00047111
F25G6.2	symk-1	TCONS_00047393
F25G6.9	F25G6.9	TCONS_00052655
F25H2.12b	F25H2.12	TCONS_00002549
F25H2.13.1	rtel-1	TCONS_00002544
F25H2.6.1	F25H2.6	TCONS_00002533
F25H2.6.2	F25H2.6	TCONS_00002532
F25H2.9.2	pas-5	TCONS_00002539
F25H9.2	F25H9.2	TCONS_00048842
F25H9.5a.1	frm-10	TCONS_00048844
F26A3.8	rrf-1	TCONS_00005339
F26B1.2a.2	F26B1.2	TCONS_00001411
F26B1.2a.2	F26B1.2	TCONS_00001414
F26B1.2a.2	F26B1.2	TCONS_00001421
F26B1.2d	F26B1.2	TCONS_00001418
F26D10.10	gln-5	TCONS_00045372
F26F4.7	nhl-2	TCONS_00019564
F26F4.7	nhl-2	TCONS_00019568
F26F4.9a	F26F4.9	TCONS_00019574
F26H9.2	F26H9.2	TCONS_00005797
F26H9.2	F26H9.2	TCONS_00005798
F26H9.6.1	rab-5	TCONS_00002187
F26H9.6.2	rab-5	TCONS_00002189
F27D4.6a.2	F27D4.6	TCONS_00001811
F28B12.2a	egl-44	TCONS_00008746
F28B3.1.2	F28B3.1	TCONS_00001023
F28B3.1.2	F28B3.1	TCONS_00001028
F28B3.5a	F28B3.5	TCONS_00001022
F28B3.7a.1	him-1	TCONS_00004523
F28B3.7a.1	him-1	TCONS_00004525
F28C1.1	F28C1.1	TCONS_00048585
F28C6.10	F28C6.10	TCONS_00009578
F28C6.4a.2	F28C6.4	TCONS_00013392
F28C6.4a.2	F28C6.4	TCONS_00013393
F28D9.1	rsr-1	TCONS_00006328
F28D9.1	rsr-1	TCONS_00006329
F28D9.1	rsr-1	TCONS_00006330
F28D9.1	rsr-1	TCONS_00006331
F28D9.1	rsr-1	TCONS_00006334
F28D9.1	rsr-1	TCONS_00006336
F28D9.1	rsr-1	TCONS_00006337
F28F8.6.1	atx-3	TCONS_00054822
F28F8.9a	F28F8.9	TCONS_00054828
F28F8.9a	F28F8.9	TCONS_00054829
F28F8.9a	F28F8.9	TCONS_00054833
F28F8.9c	F28F8.9	TCONS_00054834
F28H1.3.1	aars-2	TCONS_00000758
F28H6.6	F28H6.6	TCONS_00063761
F29B9.11.1	F29B9.11	TCONS_00034415
F29B9.2a	F29B9.2	TCONS_00022755
F29B9.6.1	ubc-9	TCONS_00022748
F29C12.3	rict-1	TCONS_00014590
F29C4.7b.1	F29C4.7	TCONS_00033543
F29D11.2	capg-1	TCONS_00005333
F29D11.2	capg-1	TCONS_00005334
F29D11.2	capg-1	TCONS_00005335
F29G6.3c.2	F29G6.3	TCONS_00063204
F29G6.3c.2	F29G6.3	TCONS_00063205
F30A10.9.1	F30A10.9	TCONS_00005873
F30F8.9a	F30F8.9	TCONS_00001837
F30F8.9a	F30F8.9	TCONS_00001838
F30F8.9a	F30F8.9	TCONS_00001839
F31C3.6a	F31C3.6	TCONS_00007134
F31C3.6a	F31C3.6	TCONS_00007135
F31F4.15	fbxa-72	TCONS_00050809
F31F6.2	F31F6.2	TCONS_00063920
F31F7.1b.1	F31F7.1	TCONS_00046788
F32B4.4a	F32B4.4	TCONS_00002776
F32B5.6b	F32B5.6	TCONS_00000491
F32D1.1	figl-1	TCONS_00051536
F32D8.12b.2	F32D8.12	TCONS_00053361
F32D8.12b.2	F32D8.12	TCONS_00053363
F32D8.12b.3	F32D8.12	TCONS_00053366
F32E10.9	F32E10.9	TCONS_00036766
F32F2.1d	uig-1	TCONS_00054163
F33A8.4.1	F33A8.4	TCONS_00014073
F33G12.4.2	lrr-1	TCONS_00012303
F33G12.4.2	lrr-1	TCONS_00012304
F33G12.4.2	lrr-1	TCONS_00012306
F33H2.1.2	dog-1	TCONS_00007122
F33H2.1.2	dog-1	TCONS_00007123
F33H2.5	F33H2.5	TCONS_00007119
F35A5.8a	erp-1	TCONS_00061203
F35B12.7.1	nlp-24	TCONS_00048310
F35C11.5	F35C11.5	TCONS_00009471
F35C5.8.1	clec-65	TCONS_00010637
F35C8.7c.1	chtl-1	TCONS_00061567
F35C8.9	F35C8.9	TCONS_00057247
F35D11.5.1	F35D11.5	TCONS_00012188
F35D6.1a	fem-1	TCONS_00035224
F35E12.4	F35E12.4	TCONS_00054293
F35E12.9b	F35E12.9	TCONS_00054297
F35E12.9b	F35E12.9	TCONS_00054299
F35G12.3a	sel-5	TCONS_00019480
F35G2.1a.1	F35G2.1	TCONS_00026406
F35H8.5	exc-7	TCONS_00009846
F36A2.10.1	F36A2.10	TCONS_00005644
F36A2.7.1	F36A2.7	TCONS_00002098
F36D4.3b	hum-2	TCONS_00047613
F36D4.3b	hum-2	TCONS_00047614
F36D4.3b	hum-2	TCONS_00047616
F36D4.3b	hum-2	TCONS_00047617
F36D4.3b	hum-2	TCONS_00047621
F36F2.6	fcp-1	TCONS_00005693
F36G3.1.1	F36G3.1	TCONS_00062767
F36H12.2	F36H12.2	TCONS_00023207
F36H5.2a.4	math-27	TCONS_00007591
F36H9.3	dhs-13	TCONS_00050988
F37A4.1.2	F37A4.1	TCONS_00016691
F37B1.2	gst-12	TCONS_00014678
F37C12.13b	exos-9	TCONS_00020246
F37C12.2.1	epg-4	TCONS_00016838
F37C12.2.2	epg-4	TCONS_00016834
F37C12.2.2	epg-4	TCONS_00016836
F37C12.2.3	epg-4	TCONS_00016837
F37C12.3.1	F37C12.3	TCONS_00016832
F37D6.2c.1	F37D6.2	TCONS_00006177
F37H8.2	F37H8.2	TCONS_00014115
F38A5.1a	F38A5.1	TCONS_00036368
F38A6.3a.1	hif-1	TCONS_00050663
F38E11.5	F38E11.5	TCONS_00025604
F38E9.5.2	F38E9.5	TCONS_00060084
F38H4.7.2	tag-30	TCONS_00038077
F39B1.1	piki-1	TCONS_00064016
F39B2.1	F39B2.1	TCONS_00003520
F39B2.4b	sur-2	TCONS_00007095
F39B2.7.1	F39B2.7	TCONS_00007091
F39H12.3	F39H12.3	TCONS_00060524
F40A3.1	F40A3.1	TCONS_00047234
F40A3.1	F40A3.1	TCONS_00047236
F40A3.2	F40A3.2	TCONS_00047233
F40E10.6.1	F40E10.6	TCONS_00063876
F40E10.6.3	F40E10.6	TCONS_00063875
F40E3.7	F40E3.7	TCONS_00000484
F40F8.3	F40F8.3	TCONS_00010202
F40F9.1b.1	xbx-6	TCONS_00047719
F40F9.9	aqp-4	TCONS_00047733
F40F9.9	aqp-4	TCONS_00047734
F40G9.3.1	ubc-20	TCONS_00015049
F40H3.1a	F40H3.1	TCONS_00008803
F40H3.2.1	F40H3.2	TCONS_00008801
F41E6.5b	F41E6.5	TCONS_00047403
F41E6.6.2	tag-196	TCONS_00047400
F41H10.11.1	sand-1	TCONS_00023306
F41H10.2.2	F41H10.2	TCONS_00023321
F41H10.4.1	F41H10.4	TCONS_00023303
F41H10.6a	hdac-6	TCONS_00035050
F42A10.1.1	abcf-3	TCONS_00016548
F42A10.1.1	abcf-3	TCONS_00016549
F42A10.1.2	abcf-3	TCONS_00016547
F42A6.7b.1	hrp-1	TCONS_00034109
F42A9.6	F42A9.6	TCONS_00025318
F42G4.3a.1	zyx-1	TCONS_00010664
F42G4.3a.1	zyx-1	TCONS_00010670
F42G8.4.1	pmk-3	TCONS_00025150
F42G8.5	islo-1	TCONS_00025146
F42G9.6b	F42G9.6	TCONS_00018612
F42G9.6b	F42G9.6	TCONS_00018613
F42G9.6b	F42G9.6	TCONS_00018615
F42H10.6.1	F42H10.6	TCONS_00020600
F43C1.2a.1	mpk-1	TCONS_00019326
F43C1.7	F43C1.7	TCONS_00019330
F43D9.5	taf-11.3	TCONS_00021157
F43D9.6	urm-1	TCONS_00017710
F43G6.1a	dna-2	TCONS_00010393
F43G9.2b	F43G9.2	TCONS_00002031
F43G9.4	F43G9.4	TCONS_00005581
F44A2.5a	F44A2.5	TCONS_00047590
F44A2.5b	F44A2.5	TCONS_00047589
F44B9.7	mdt-30	TCONS_00020479
F44D12.1	F44D12.1	TCONS_00025769
F44E2.10	F44E2.10	TCONS_00020698
F44E2.3	F44E2.3	TCONS_00020700
F44E2.8	F44E2.8	TCONS_00020713
F45C12.7	btb-6	TCONS_00007569
F45D11.9	fbxc-42	TCONS_00007396
F45E12.5b.1	F45E12.5	TCONS_00013019
F45E4.10b.2	gfi-4	TCONS_00036786
F45E4.10b.2	gfi-4	TCONS_00036788
F45F2.10	F45F2.10	TCONS_00052636
F45F2.10	F45F2.10	TCONS_00052637
F45F2.10	F45F2.10	TCONS_00052638
F45G2.3	exo-1	TCONS_00018338
F45H10.1.1	alh-7	TCONS_00014637
F45H11.4.2	mgl-2	TCONS_00006141
F45H7.4.1	prk-2	TCONS_00019111
F46A9.5.1	skr-1	TCONS_00002225
F46A9.5.1	skr-1	TCONS_00002226
F46B6.5a.1	F46B6.5	TCONS_00052969
F46C5.9	F46C5.9	TCONS_00013458
F46E10.9.2	dpy-11	TCONS_00052094
F46F2.2a.1	kin-20	TCONS_00064027
F46F2.2b	kin-20	TCONS_00064024
F46F6.1a.1	rme-4	TCONS_00062919
F46G10.1a.1	F46G10.1	TCONS_00063583
F46G11.3	tag-257	TCONS_00057362
F46H5.2a	F46H5.2	TCONS_00057777
F46H5.2a	F46H5.2	TCONS_00057778
F46H5.2c	F46H5.2	TCONS_00057781
F46H5.3b.3	F46H5.3	TCONS_00062132
F47B7.1	F47B7.1	TCONS_00056822
F47D12.9b.3	F47D12.9	TCONS_00020000
F47G3.2	asna-2	TCONS_00056493
F48E3.1a.2	gly-12	TCONS_00057866
F48E8.1b.1	lon-1	TCONS_00016315
F48E8.2	F48E8.2	TCONS_00016309
F48E8.2	F48E8.2	TCONS_00016310
F48E8.4	F48E8.4	TCONS_00016305
F48E8.5.1	paa-1	TCONS_00016304
F49D11.1	prp-17	TCONS_00002666
F49D11.10.2	F49D11.10	TCONS_00006295
F49E12.1	F49E12.1	TCONS_00013340
F49E2.1a	F49E2.1	TCONS_00062726
F49E8.3b	pam-1	TCONS_00036753
F49E8.4	cdd-2	TCONS_00036756
F49E8.7a.1	F49E8.7	TCONS_00036760
F49E8.7a.1	F49E8.7	TCONS_00036761
F49E8.7b.1	F49E8.7	TCONS_00036763
F52A8.6a	F52A8.6	TCONS_00001696
F52A8.6b	F52A8.6	TCONS_00001695
F52B11.1a.2	F52B11.1	TCONS_00027614
F52B11.1b	F52B11.1	TCONS_00027611
F52B11.1c.1	F52B11.1	TCONS_00027608
F52B11.5	F52B11.5	TCONS_00039434
F52C12.1.1	F52C12.1	TCONS_00022174
F52C12.3	F52C12.3	TCONS_00022167
F52C12.4	F52C12.4	TCONS_00022160
F52C12.4	F52C12.4	TCONS_00022161
F52C12.6	F52C12.6	TCONS_00022170
F52C6.12.1	F52C6.12	TCONS_00011560
F52C6.12.1	F52C6.12	TCONS_00011562
F52C9.7.1	F52C9.7	TCONS_00016273
F52C9.8a	pqe-1	TCONS_00016281
F52C9.8b	pqe-1	TCONS_00016275
F52C9.8b	pqe-1	TCONS_00016276
F52C9.8b	pqe-1	TCONS_00016279
F52C9.8b	pqe-1	TCONS_00016288
F52D1.1.2	aagr-4	TCONS_00056187
F52D10.3a.2	ftt-2	TCONS_00063223
F52D10.3b.1	ftt-2	TCONS_00063222
F52D2.4.1	gei-12	TCONS_00060734
F52E1.13a	F52E1.13	TCONS_00052612
F52E1.13a	F52E1.13	TCONS_00052613
F52F12.3.1	mom-4	TCONS_00006030
F52F12.4	lsl-1	TCONS_00002362
F52F12.4	lsl-1	TCONS_00002364
F52F12.7	F52F12.7	TCONS_00002375
F52H2.6	F52H2.6	TCONS_00060876
F52H2.6	F52H2.6	TCONS_00060877
F52H3.1.3	let-268	TCONS_00013834
F53A2.7.2	F53A2.7	TCONS_00018303
F53A2.8c	mtm-6	TCONS_00018311
F53A2.8c	mtm-6	TCONS_00018313
F53A3.2	polh-1	TCONS_00018901
F53A3.3b	rps-22	TCONS_00015416
F53B3.5	F53B3.5	TCONS_00060958
F53C3.12	bcmo-2	TCONS_00012096
F53E10.4	irg-3	TCONS_00046002
F53E10.6.1	F53E10.6	TCONS_00051125
F53F1.2.2	F53F1.2	TCONS_00048825
F53F1.2.2	F53F1.2	TCONS_00048826
F53F1.2.2	F53F1.2	TCONS_00048828
F53F10.8.1	F53F10.8	TCONS_00000722
F53F10.8.1	F53F10.8	TCONS_00000723
F53F8.3	F53F8.3	TCONS_00056042
F53G12.10.2	rpl-7	TCONS_00000031
F53H1.1	F53H1.1	TCONS_00033761
F53H1.1	F53H1.1	TCONS_00033762
F53H1.3.1	F53H1.3	TCONS_00022039
F53H1.3.1	F53H1.3	TCONS_00022040
F54A3.3	cct-3	TCONS_00007694
F54A3.6	F54A3.6	TCONS_00011651
F54B3.3.1	atad-3	TCONS_00009992
F54C1.3b	mes-3	TCONS_00001040
F54C9.6a.1	bcs-1	TCONS_00009553
F54D10.4.1	F54D10.4	TCONS_00012073
F54D10.4.1	F54D10.4	TCONS_00012074
F54D11.2.1	F54D11.2	TCONS_00046391
F54D11.3	F54D11.3	TCONS_00051595
F54D12.5	F54D12.5	TCONS_00011423
F54D12.5	F54D12.5	TCONS_00011424
F54D5.7.2	F54D5.7	TCONS_00010337
F54D5.7.2	F54D5.7	TCONS_00010340
F54D5.9	F54D5.9	TCONS_00014229
F54D8.1.1	dpy-17	TCONS_00016211
F54E4.1	rbc-1	TCONS_00059674
F54E4.1	rbc-1	TCONS_00059677
F54E7.3a.2	par-3	TCONS_00016392
F54E7.3b	par-3	TCONS_00016388
F54E7.3b	par-3	TCONS_00016389
F54E7.3b	par-3	TCONS_00016394
F54F2.2a.2	zfp-1	TCONS_00017270
F54F3.3	lipl-1	TCONS_00048712
F55A11.3.1	sel-11	TCONS_00048358
F55A11.4a	F55A11.4	TCONS_00048363
F55A11.6a	F55A11.6	TCONS_00048366
F55A12.1	F55A12.1	TCONS_00001139
F55A12.1	F55A12.1	TCONS_00001140
F55A12.1	F55A12.1	TCONS_00001142
F55A12.3	ppk-1	TCONS_00001132
F55A3.1	42069	TCONS_00002627
F55A3.1	42069	TCONS_00002628
F55A3.1	42069	TCONS_00002629
F55A3.3.1	F55A3.3	TCONS_00002623
F55A3.5	F55A3.5	TCONS_00006268
F55A3.7	F55A3.7	TCONS_00006272
F55A4.8a	F55A4.8	TCONS_00060567
F55A8.1.1	egl-18	TCONS_00022149
F55A8.1.1	egl-18	TCONS_00022150
F55A8.2a.2	egl-4	TCONS_00022132
F55A8.2a.2	egl-4	TCONS_00022136
F55A8.2a.2	egl-4	TCONS_00022141
F55A8.2a.2	egl-4	TCONS_00022144
F55B11.2.2	F55B11.2	TCONS_00040126
F55B11.3	F55B11.3	TCONS_00028266
F55B12.3b.1	sel-10	TCONS_00048948
F55C10.1	cnb-1	TCONS_00048212
F55C12.7.1	tag-234	TCONS_00008697
F55C12.7.1	tag-234	TCONS_00008701
F55C12.7.1	tag-234	TCONS_00008702
F55C5.5	tsfm-1	TCONS_00053852
F55C5.7b.1	rskd-1	TCONS_00053857
F55F3.1.1	aakb-1	TCONS_00059488
F55F8.2b	F55F8.2	TCONS_00004756
F55F8.5.1	tag-345	TCONS_00004760
F55F8.6	mff-2	TCONS_00004765
F55F8.9a.1	F55F8.9	TCONS_00004769
F55F8.9a.1	F55F8.9	TCONS_00004770
F55G1.2	his-59	TCONS_00024976
F55H2.6.1	clu-1	TCONS_00020886
F55H2.7.1	F55H2.7	TCONS_00020882
F55H2.7.1	F55H2.7	TCONS_00020884
F56A3.1	fncm-1	TCONS_00001097
F56A3.1	fncm-1	TCONS_00001098
F56A3.3a.2	npp-6	TCONS_00001091
F56A8.3a.2	F56A8.3	TCONS_00018265
F56A8.3a.2	F56A8.3	TCONS_00018269
F56A8.3a.2	F56A8.3	TCONS_00018273
F56A8.5	F56A8.5	TCONS_00018275
F56B3.11a	F56B3.11	TCONS_00033688
F56B3.11a	F56B3.11	TCONS_00033690
F56B6.2a	rgs-7	TCONS_00056768
F56B6.2a	rgs-7	TCONS_00056770
F56C11.1	bli-3	TCONS_00003644
F56C9.10b.1	F56C9.10	TCONS_00020295
F56C9.10b.1	F56C9.10	TCONS_00020296
F56C9.10b.2	F56C9.10	TCONS_00020299
F56C9.6a	F56C9.6	TCONS_00020286
F56D1.2	F56D1.2	TCONS_00008557
F56D1.3.1	F56D1.3	TCONS_00008555
F56D12.1c.1	alh-6	TCONS_00011402
F56D12.5a.3	vig-1	TCONS_00007468
F56F11.3.1	klf-1	TCONS_00015628
F56F3.2b	ndg-4	TCONS_00019441
F57A8.2b	yif-1	TCONS_00053056
F57B10.1.1	let-607	TCONS_00001509
F57B10.6	xpg-1	TCONS_00001491
F57B10.6	xpg-1	TCONS_00001492
F57B9.4b	coq-2	TCONS_00016765
F57B9.4b	coq-2	TCONS_00016767
F57B9.4c.1	coq-2	TCONS_00016766
F57B9.5.1	byn-1	TCONS_00016759
F57C12.5e	mrp-1	TCONS_00060461
F57C7.2b	nhx-5	TCONS_00058723
F57C7.3a.1	sdn-1	TCONS_00062971
F57C9.4b.1	F57C9.4	TCONS_00000996
F57C9.4b.1	F57C9.4	TCONS_00000997
F57C9.4b.1	F57C9.4	TCONS_00000998
F57F5.5.1	pkc-1	TCONS_00053779
F58A3.1c	ldb-1	TCONS_00058837
F58B3.5a	mars-1	TCONS_00038006
F58B6.3b	par-2	TCONS_00015213
F58D5.1a.2	hrp-2	TCONS_00006543
F58D5.1a.2	hrp-2	TCONS_00006544
F58E10.3a.1	F58E10.3	TCONS_00054354
F58F9.3b	F58F9.3	TCONS_00024336
F58G1.1	F58G1.1	TCONS_00010642
F58G6.5c	nhr-34	TCONS_00037353
F58G6.7.1	F58G6.7	TCONS_00025664
F58H1.8	F58H1.8	TCONS_00048421
F59A1.7	fbxa-108	TCONS_00055350
F59A2.6	F59A2.6	TCONS_00015742
F59A2.6	F59A2.6	TCONS_00015743
F59A3.3	F59A3.3	TCONS_00004701
F59A3.3	F59A3.3	TCONS_00004702
F59A3.5.1	rpa-3	TCONS_00004708
F59A3.6.3	rpa-4	TCONS_00004712
F59A6.6a	rnh-1.0	TCONS_00008413
F59A6.6a	rnh-1.0	TCONS_00008420
F59A7.8	F59A7.8	TCONS_00045863
F59A7.8	F59A7.8	TCONS_00045864
F59B10.6	F59B10.6	TCONS_00013936
F59B2.3.2	F59B2.3	TCONS_00020753
F59B2.3.2	F59B2.3	TCONS_00020754
F59C6.5.1	F59C6.5	TCONS_00002513
F59C6.5.1	F59C6.5	TCONS_00002514
F59E11.11	nhr-143	TCONS_00052752
F59E11.12b.1	nhr-144	TCONS_00052754
F59E12.11.1	F59E12.11	TCONS_00012523
F59E12.4a	npl-4.1	TCONS_00008614
F59E12.6a	F59E12.6	TCONS_00012511
F59E12.6a	F59E12.6	TCONS_00012513
F59E12.6a	F59E12.6	TCONS_00012514
F59E12.6a	F59E12.6	TCONS_00012515
F59E12.6a	F59E12.6	TCONS_00012516
F59E12.6a	F59E12.6	TCONS_00012517
F59F4.2	F59F4.2	TCONS_00059974
F59G1.1b.1	cgt-3	TCONS_00008727
F59G1.1b.2	cgt-3	TCONS_00008729
F59H5.1	F59H5.1	TCONS_00007744
F59H6.1	bath-19	TCONS_00011593
F59H6.10	bath-3	TCONS_00011587
F59H6.9	bath-1	TCONS_00011584
H01G02.3a	H01G02.3	TCONS_00038048
H04J21.3a.1	gip-1	TCONS_00015481
H06I04.4b	ubl-1	TCONS_00015660
H06O01.2	H06O01.2	TCONS_00005153
H08M01.2b	rga-5	TCONS_00027219
H14N18.4b	H14N18.4	TCONS_00052727
H17B01.3	lips-14	TCONS_00011455
H17B01.3	lips-14	TCONS_00011456
H19M22.2b	let-805	TCONS_00015574
H20J04.4b	H20J04.4	TCONS_00008222
H20J04.4b	H20J04.4	TCONS_00008224
H20J04.4b	H20J04.4	TCONS_00008225
H20J04.6	H20J04.6	TCONS_00008217
H21P03.2.2	H21P03.2	TCONS_00026199
H21P03.2.2	H21P03.2	TCONS_00026200
H24K24.3b.2	H24K24.3	TCONS_00045670
H24K24.4.1	H24K24.4	TCONS_00045665
H25P06.4	H25P06.4	TCONS_00006359
H27C11.1a	nhr-97	TCONS_00025688
H27C11.1a	nhr-97	TCONS_00025690
H27C11.1a	nhr-97	TCONS_00025692
H28O16.1c	H28O16.1	TCONS_00003049
H28O16.1d.2	H28O16.1	TCONS_00003053
H31G24.3	H31G24.3	TCONS_00000787
H34C03.2	H34C03.2	TCONS_00024687
H34C03.2	H34C03.2	TCONS_00024688
H34C03.2	H34C03.2	TCONS_00024690
H35B03.2a	H35B03.2	TCONS_00035477
H35N09.2	H35N09.2	TCONS_00062527
H37A05.1	lpin-1	TCONS_00054270
H37N21.1	H37N21.1	TCONS_00005196
H37N21.1	H37N21.1	TCONS_00005197
H38K22.1	evl-14	TCONS_00019398
H38K22.1	evl-14	TCONS_00019399
H38K22.3	tag-131	TCONS_00015930
H38K22.3	tag-131	TCONS_00015936
H39E23.1a	par-1	TCONS_00054388
JC8.13	tag-115	TCONS_00038443
JC8.13	tag-115	TCONS_00038444
JC8.13	tag-115	TCONS_00038447
JC8.3c.3	rpl-12	TCONS_00038455
JC8.3c.4	rpl-12	TCONS_00038456
JC8.3c.5	rpl-12	TCONS_00038454
JC8.3c.8	rpl-12	TCONS_00038458
JC8.5.1	JC8.5	TCONS_00026720
K01C8.3b	tdc-1	TCONS_00009479
K01C8.7a	K01C8.7	TCONS_00009482
K01G5.10	K01G5.10	TCONS_00021215
K01G5.10	K01G5.10	TCONS_00021216
K01G5.10	K01G5.10	TCONS_00021217
K02A11.4	K02A11.4	TCONS_00005989
K02B2.3.1	K02B2.3	TCONS_00035795
K02D10.1c	K02D10.1	TCONS_00017265
K02D10.5	snap-29	TCONS_00017263
K02F2.4	ulp-5	TCONS_00001564
K02F2.5	K02F2.5	TCONS_00005101
K02F3.12a	K02F3.12	TCONS_00015165
K02G10.3.1	tmem-135	TCONS_00057056
K02G10.3.1	tmem-135	TCONS_00057057
K02G10.6	hyl-2	TCONS_00061432
K03A1.2a	K03A1.2	TCONS_00057789
K03B4.3a	taf-10	TCONS_00046405
K03B4.3a	taf-10	TCONS_00046407
K03D10.3	mys-2	TCONS_00003414
K03H1.2	mog-1	TCONS_00021031
K03H6.6.4	K03H6.6	TCONS_00033801
K03H6.6.4	K03H6.6	TCONS_00033804
K03H6.6.4	K03H6.6	TCONS_00033806
K04D7.2a.1	mspn-1	TCONS_00025829
K04D7.2a.1	mspn-1	TCONS_00025830
K04E7.2.1	pept-1	TCONS_00057575
K04F10.6b	mut-2	TCONS_00004979
K04G2.5.2	ath-1	TCONS_00005428
K04G2.5.2	ath-1	TCONS_00005431
K04G7.11.1	K04G7.11	TCONS_00020230
K04G7.11.1	K04G7.11	TCONS_00020233
K04G7.4a.2	nuo-4	TCONS_00020227
K04H4.1a	emb-9	TCONS_00020838
K05F1.5	K05F1.5	TCONS_00008675
K06A5.1.1	K06A5.1	TCONS_00001459
K06A5.1.2	K06A5.1	TCONS_00001458
K06A5.8d	K06A5.8	TCONS_00005003
K06G5.2	cyp-13B2	TCONS_00059595
K06H7.3.1	K06H7.3	TCONS_00017058
K07A1.8.1	ile-1	TCONS_00005940
K07A1.8.1	ile-1	TCONS_00005941
K07A1.9c	K07A1.9	TCONS_00005947
K07A12.1.1	K07A12.1	TCONS_00002050
K07A12.5	K07A12.5	TCONS_00005603
K07A9.2	cmk-1	TCONS_00022130
K07B1.6b.1	K07B1.6	TCONS_00052851
K07B1.6b.1	K07B1.6	TCONS_00052854
K07B1.6b.1	K07B1.6	TCONS_00052855
K07B1.7b	K07B1.7	TCONS_00052861
K07B1.8	K07B1.8	TCONS_00052853
K07C11.7a	K07C11.7	TCONS_00052557
K07C11.7a	K07C11.7	TCONS_00052558
K07C11.9	cogc-6	TCONS_00052563
K07C5.7	ttll-15	TCONS_00047892
K07E3.8b.2	vem-1	TCONS_00062384
K07F5.12	K07F5.12	TCONS_00025715
K07F5.13c	npp-1	TCONS_00025717
K07F5.15.1	K07F5.15	TCONS_00025726
K07G5.1	crml-1	TCONS_00005201
K07H8.1	K07H8.1	TCONS_00025209
K07H8.2b.1	K07H8.2	TCONS_00025194
K07H8.2b.1	K07H8.2	TCONS_00025197
K07H8.2b.1	K07H8.2	TCONS_00025199
K08B12.5.1	mrck-1	TCONS_00051998
K08C7.3c.1	epi-1	TCONS_00025963
K08C7.7b	K08C7.7	TCONS_00025955
K08D8.4c	K08D8.4	TCONS_00038374
K08E3.8.1	mdt-29	TCONS_00018411
K08E3.8.1	mdt-29	TCONS_00018415
K08E7.1.1	eak-7	TCONS_00038310
K08E7.2.1	hsb-1	TCONS_00038312
K08F11.4b.1	yars-1	TCONS_00034432
K08F4.1.2	K08F4.1	TCONS_00037517
K08F4.1.2	K08F4.1	TCONS_00037518
K08F4.2.2	K08F4.2	TCONS_00037520
K08F8.1b.1	K08F8.1	TCONS_00009602
K08F8.1b.2	K08F8.1	TCONS_00009608
K08F8.1c.2	K08F8.1	TCONS_00009614
K08F8.1d.1	K08F8.1	TCONS_00009616
K08H10.1.1	lea-1	TCONS_00047799
K08H10.1.1	lea-1	TCONS_00047802
K08H2.4	K08H2.4	TCONS_00059347
K09B11.2a.1	nol-9	TCONS_00026779
K09B11.2a.1	nol-9	TCONS_00026781
K09B11.9a	uso-1	TCONS_00038517
K09E2.3	K09E2.3	TCONS_00058204
K09E4.2.1	K09E4.2	TCONS_00014784
K09E4.2.1	K09E4.2	TCONS_00014786
K09E9.2.1	erv-46	TCONS_00064117
K09F6.7	K09F6.7	TCONS_00011655
K09G1.1d	K09G1.1	TCONS_00047680
K09G1.1d	K09G1.1	TCONS_00047683
K09H9.7	K09H9.7	TCONS_00004105
K09H9.7	K09H9.7	TCONS_00004106
K10B2.2a	K10B2.2	TCONS_00008857
K10B3.9.1	mai-1	TCONS_00061025
K10C2.3	K10C2.3	TCONS_00061898
K10C2.7	K10C2.7	TCONS_00061896
K10C3.5a	K10C3.5	TCONS_00002340
K10C3.5a	K10C3.5	TCONS_00002341
K10C3.6c.1	nhr-49	TCONS_00002348
K10D2.1a	K10D2.1	TCONS_00016229
K10D6.2c	K10D6.2	TCONS_00053500
K10E9.1	K10E9.1	TCONS_00000053
K10H10.1.2	K10H10.1	TCONS_00010955
K11B4.2	K11B4.2	TCONS_00003527
K11C4.3b	unc-70	TCONS_00046951
K11C4.5b	unc-68	TCONS_00052227
K11D2.2.2	asah-1	TCONS_00003009
K11D2.2.2	asah-1	TCONS_00003013
K11D2.3a.1	unc-101	TCONS_00003015
K11D2.5	K11D2.5	TCONS_00003014
K11E4.4	pix-1	TCONS_00059477
K11H12.3	K11H12.3	TCONS_00033659
K11H12.8b	K11H12.8	TCONS_00021899
K11H12.8b	K11H12.8	TCONS_00021901
K11H3.8a	K11H3.8	TCONS_00017539
K12B6.8.2	K12B6.8	TCONS_00052008
K12C11.1.1	K12C11.1	TCONS_00003824
K12C11.1.1	K12C11.1	TCONS_00003825
K12C11.7	K12C11.7	TCONS_00000231
K12C11.7	K12C11.7	TCONS_00000234
K12D12.2.2	npp-3	TCONS_00014329
K12F2.1	myo-3	TCONS_00053840
M01A10.2e	tom-1	TCONS_00001175
M01B12.4a.1	M01B12.4	TCONS_00004090
M01B12.4c	M01B12.4	TCONS_00004085
M01B12.4c	M01B12.4	TCONS_00004086
M01B12.4c	M01B12.4	TCONS_00004087
M01B12.4c	M01B12.4	TCONS_00004088
M01D7.6.1	emr-1	TCONS_00000337
M01E11.4b.2	pqn-52	TCONS_00004725
M01E11.7a	tag-163	TCONS_00004733
M01F1.3.1	M01F1.3	TCONS_00019153
M01F1.7	M01F1.7	TCONS_00019168
M01F1.8b	M01F1.8	TCONS_00019151
M01F1.9	M01F1.9	TCONS_00019146
M01G5.5	snf-6	TCONS_00018815
M01G5.5	snf-6	TCONS_00018817
M01H9.4b	M01H9.4	TCONS_00034364
M02B7.2	M02B7.2	TCONS_00022536
M02B7.2	M02B7.2	TCONS_00022537
M02B7.3b	osm-3	TCONS_00034214
M02B7.5	M02B7.5	TCONS_00034219
M02B7.5	M02B7.5	TCONS_00034220
M02B7.5	M02B7.5	TCONS_00034222
M02D8.4b.1	asns-2	TCONS_00062572
M02H5.4.1	nhr-202	TCONS_00045563
M03A8.2	atg-2	TCONS_00057670
M03C11.2	M03C11.2	TCONS_00021140
M03C11.3	M03C11.3	TCONS_00017684
M03C11.4.1	tag-235	TCONS_00021142
M03C11.6	M03C11.6	TCONS_00021144
M03D4.1a	zen-4	TCONS_00024193
M03D4.1a	zen-4	TCONS_00024194
M03F4.2b.1	act-4	TCONS_00057117
M03F8.1	M03F8.1	TCONS_00046691
M03F8.1	M03F8.1	TCONS_00046694
M03F8.1	M03F8.1	TCONS_00046695
M04B2.5	twk-25	TCONS_00026204
M04C3.1b	M04C3.1	TCONS_00055739
M05B5.2.1	M05B5.2	TCONS_00005206
M05D6.4.1	lact-4	TCONS_00013357
M106.2	M106.2	TCONS_00014017
M106.3b.2	M106.3	TCONS_00014021
M110.4b	ifg-1	TCONS_00009451
M110.4b	ifg-1	TCONS_00009452
M110.4b	ifg-1	TCONS_00009453
M116.2.1	M116.2	TCONS_00025254
M116.2.1	M116.2	TCONS_00025255
M116.5	M116.5	TCONS_00037002
M116.5	M116.5	TCONS_00037003
M117.2.2	par-5	TCONS_00038066
M176.11	M176.11	TCONS_00009827
M176.4.1	M176.4	TCONS_00009823
M176.4.1	M176.4	TCONS_00009824
M176.4.1	M176.4	TCONS_00009825
M176.4.1	M176.4	TCONS_00009826
M18.6	M18.6	TCONS_00026382
M18.7a.2	aly-3	TCONS_00026385
M18.7a.2	aly-3	TCONS_00026387
M4.1	M4.1	TCONS_00022402
M57.2.1	M57.2	TCONS_00022482
M57.2.1	M57.2	TCONS_00022484
M7.5.1	atg-7	TCONS_00037832
M70.4.1	M70.4	TCONS_00033882
M88.7	M88.7	TCONS_00016014
MTCE.26	MTCE.26	TCONS_00045453
R01B10.5.1	jamp-1	TCONS_00051948
R02D3.3.1	R02D3.3	TCONS_00033555
R02D3.4	R02D3.4	TCONS_00033558
R02D3.7	R02D3.7	TCONS_00033563
R02D3.8	R02D3.8	TCONS_00033564
R02F2.1a.2	R02F2.1	TCONS_00016324
R03D7.1	R03D7.1	TCONS_00010147
R03D7.1	R03D7.1	TCONS_00010148
R03G5.1a.2	eef-1A.2	TCONS_00057965
R03G5.1a.3	eef-1A.2	TCONS_00057976
R03G5.1c.3	eef-1A.2	TCONS_00057963
R04A9.2.1	nrde-3	TCONS_00056174
R04D3.2.1	R04D3.2	TCONS_00063572
R04D3.3.2	R04D3.3	TCONS_00063576
R04E5.8a	R04E5.8	TCONS_00062582
R05D11.6.2	R05D11.6	TCONS_00002023
R05D11.9	R05D11.9	TCONS_00002020
R05D11.9	R05D11.9	TCONS_00002021
R05D3.1	R05D3.1	TCONS_00017155
R05D3.1	R05D3.1	TCONS_00017156
R05D3.1	R05D3.1	TCONS_00017157
R05D3.1	R05D3.1	TCONS_00017164
R05F9.6.1	R05F9.6	TCONS_00008366
R05G6.10.1	R05G6.10	TCONS_00036746
R05G6.8	plc-4	TCONS_00036741
R05H10.3a	R05H10.3	TCONS_00011028
R05H10.3a	R05H10.3	TCONS_00011032
R05H10.7	R05H10.7	TCONS_00011027
R05H5.3.1	R05H5.3	TCONS_00009983
R05H5.5	R05H5.5	TCONS_00013874
R05H5.5	R05H5.5	TCONS_00013875
R06A4.4a	imb-2	TCONS_00010917
R06A4.4a	imb-2	TCONS_00010918
R06A4.4a	imb-2	TCONS_00010920
R06A4.7	mes-2	TCONS_00010924
R06C1.1.1	hda-3	TCONS_00006511
R06C1.3	wve-1	TCONS_00006514
R06C1.3	wve-1	TCONS_00006515
R06C1.4	R06C1.4	TCONS_00002868
R06C7.2	R06C7.2	TCONS_00005220
R06C7.4.1	cpg-3	TCONS_00001670
R06C7.4.2	cpg-3	TCONS_00001671
R06C7.5a	R06C7.5	TCONS_00005229
R06C7.5b.1	R06C7.5	TCONS_00005231
R06C7.7a.1	lin-61	TCONS_00005233
R06F6.2	vps-11	TCONS_00014004
R06F6.8b	R06F6.8	TCONS_00014011
R07B7.1	clh-6	TCONS_00053785
R07E4.6a	kin-2	TCONS_00061763
R07E5.10b.1	pdcd-2	TCONS_00019420
R07E5.10b.1	pdcd-2	TCONS_00019421
R07E5.10b.2	pdcd-2	TCONS_00019424
R07E5.13.1	R07E5.13	TCONS_00015982
R07E5.14.2	rnp-4	TCONS_00015978
R07E5.3.1	snfc-5	TCONS_00015973
R07E5.3.1	snfc-5	TCONS_00015974
R07E5.8.1	cku-80	TCONS_00015986
R07H5.1.1	prx-14	TCONS_00026118
R07H5.2a.1	cpt-2	TCONS_00026113
R07H5.3b	R07H5.3	TCONS_00026116
R07H5.3b	R07H5.3	TCONS_00026117
R08C7.2b	R08C7.2	TCONS_00022696
R08D7.4b.1	R08D7.4	TCONS_00017318
R08E3.1b	R08E3.1	TCONS_00057094
R08E5.2a	R08E5.2	TCONS_00051417
R08E5.2b.4	R08E5.2	TCONS_00051422
R09A8.1c	R09A8.1	TCONS_00059204
R09B3.1a.1	exo-3	TCONS_00006501
R09B3.1b	exo-3	TCONS_00006504
R09F10.4	inx-5	TCONS_00062452
R09H10.3a	R09H10.3	TCONS_00025940
R102.4b	R102.4	TCONS_00037711
R102.6	R102.6	TCONS_00037731
R107.4a	ikke-1	TCONS_00020772
R107.4d.1	ikke-1	TCONS_00020774
R107.6.2	cls-2	TCONS_00017332
R107.6.2	cls-2	TCONS_00017333
R10D12.13a	R10D12.13	TCONS_00049007
R10D12.13a	R10D12.13	TCONS_00049008
R10D12.13a	R10D12.13	TCONS_00049009
R10D12.13a	R10D12.13	TCONS_00049011
R10D12.13a	R10D12.13	TCONS_00049012
R10E4.2p.1	tag-310	TCONS_00019351
R10E4.6	R10E4.6	TCONS_00015927
R10E8.1.1	R10E8.1	TCONS_00055475
R10E8.1.1	R10E8.1	TCONS_00055476
R119.1	R119.1	TCONS_00003683
R119.3.1	R119.3	TCONS_00003688
R119.4.1	pqn-59	TCONS_00003687
R119.4.1	pqn-59	TCONS_00003690
R119.6	taf-4	TCONS_00000082
R11A5.4c.2	R11A5.4	TCONS_00001866
R11A5.4c.4	R11A5.4	TCONS_00001863
R11A8.6.2	iars-1	TCONS_00025879
R11D1.1a	R11D1.1	TCONS_00048653
R11E3.6	eor-1	TCONS_00034473
R11E3.7b	dpf-7	TCONS_00034475
R12B2.5b.1	mdt-15	TCONS_00019816
R12C12.8a	R12C12.8	TCONS_00012645
R12C12.8a	R12C12.8	TCONS_00012646
R12C12.8a	R12C12.8	TCONS_00012647
R12C12.9a.1	R12C12.9	TCONS_00012631
R12E2.12.1	R12E2.12	TCONS_00004354
R13A1.2	kcc-1	TCONS_00024885
R13A1.2	kcc-1	TCONS_00024886
R13A1.2	kcc-1	TCONS_00024888
R13A5.1a.1	cup-5	TCONS_00016933
R13A5.1a.1	cup-5	TCONS_00016941
R13A5.1b	cup-5	TCONS_00016943
R13F6.1.1	kbp-1	TCONS_00016735
R13F6.1.1	kbp-1	TCONS_00016736
R13G10.1	dpy-27	TCONS_00019225
R13G10.1	dpy-27	TCONS_00019229
R13H8.1a	daf-16	TCONS_00002618
R13H8.1b.1	daf-16	TCONS_00002610
R13H8.1b.1	daf-16	TCONS_00002613
R13H8.1c	daf-16	TCONS_00002616
R13H8.1h	daf-16	TCONS_00002611
R144.2a	pcf-11	TCONS_00016182
R144.6.1	R144.6	TCONS_00019624
R144.7b	larp-1	TCONS_00019630
R144.7b	larp-1	TCONS_00019631
R144.7b	larp-1	TCONS_00019632
R148.3b	R148.3	TCONS_00015689
R151.8	R151.8	TCONS_00020259
R151.8	R151.8	TCONS_00020260
R151.8	R151.8	TCONS_00020261
R166.3	R166.3	TCONS_00013942
R193.2	R193.2	TCONS_00060587
R31.1a	sma-1	TCONS_00048406
R52.3	math-35	TCONS_00007668
R53.2	R53.2	TCONS_00013812
R74.3b.2	xbp-1	TCONS_00015908
R74.5b.1	asd-1	TCONS_00015915
T01A4.1d	gcy-28	TCONS_00000900
T01A4.1d	gcy-28	TCONS_00000904
T01D1.2a.3	etr-1	TCONS_00007201
T01D1.2a.3	etr-1	TCONS_00007208
T01D3.5	T01D3.5	TCONS_00054283
T01G1.1d.2	klp-12	TCONS_00037920
T01G1.2	T01G1.2	TCONS_00026166
T01G5.7	T01G5.7	TCONS_00049318
T01G9.5b	mei-1	TCONS_00001958
T01G9.5b	mei-1	TCONS_00001961
T02G5.13b.2	mmaa-1	TCONS_00012971
T02G5.3	T02G5.3	TCONS_00009117
T02G5.3	T02G5.3	TCONS_00009120
T02G5.4	T02G5.4	TCONS_00009110
T02G5.4	T02G5.4	TCONS_00009111
T02G5.4	T02G5.4	TCONS_00009112
T02G5.4	T02G5.4	TCONS_00009114
T02G5.9c.4	kars-1	TCONS_00012965
T03E6.8	T03E6.8	TCONS_00055119
T03E6.8	T03E6.8	TCONS_00055121
T03F1.3.1	pgk-1	TCONS_00000736
T03F1.9	hcp-4	TCONS_00004276
T03F6.1	qdpr-1	TCONS_00018320
T03F6.10.1	T03F6.10	TCONS_00021644
T03F6.10.2	T03F6.10	TCONS_00021645
T03F6.2	dnj-17	TCONS_00021649
T04A8.14	emb-5	TCONS_00019509
T04C12.6.3	act-1	TCONS_00048108
T04C9.6b.2	frm-2	TCONS_00019888
T04C9.6b.2	frm-2	TCONS_00019890
T04F3.1	T04F3.1	TCONS_00048350
T04H1.4b.1	rad-50	TCONS_00048521
T05A10.1m	sma-9	TCONS_00058759
T05A10.1m	sma-9	TCONS_00058763
T05A10.1m	sma-9	TCONS_00058764
T05A12.3.1	T05A12.3	TCONS_00036488
T05A6.2b	cki-2	TCONS_00009339
T05A6.2b	cki-2	TCONS_00009341
T05C1.4a	T05C1.4	TCONS_00012172
T05D4.2	T05D4.2	TCONS_00021695
T05E12.10	T05E12.10	TCONS_00049874
T05E12.6b	T05E12.6	TCONS_00055232
T05E12.8	T05E12.8	TCONS_00049872
T05E7.3	T05E7.3	TCONS_00001353
T05E8.2	hil-8	TCONS_00004687
T05F1.6	hsr-9	TCONS_00002274
T05G5.5	T05G5.5	TCONS_00020960
T05G5.8.2	vps-53	TCONS_00020964
T05G5.9a	T05G5.9	TCONS_00020966
T05H10.5c	ufd-2	TCONS_00009407
T05H10.5c	ufd-2	TCONS_00009408
T05H4.13b	alh-4	TCONS_00052042
T05H4.13b	alh-4	TCONS_00052043
T05H4.6.1	T05H4.6a	TCONS_00046830
T06A10.1	mel-46	TCONS_00044846
T06C12.7	nhr-84	TCONS_00054925
T06D10.1.1	rsbp-1	TCONS_00005719
T06D10.1.1	rsbp-1	TCONS_00005720
T06D4.1b.2	T06D4.1	TCONS_00007974
T06D8.5.1	T06D8.5	TCONS_00014127
T06E4.3b	atl-1	TCONS_00052930
T07A9.1	pqbp-1.2	TCONS_00033602
T07A9.12a	T07A9.12	TCONS_00021856
T07A9.14	T07A9.14	TCONS_00021831
T07A9.14	T07A9.14	TCONS_00021832
T07A9.5b	eri-1	TCONS_00033609
T07A9.5b	eri-1	TCONS_00033610
T07A9.5b	eri-1	TCONS_00033612
T07A9.8	T07A9.8	TCONS_00021849
T07A9.9a.2	T07A9.9	TCONS_00021839
T07A9.9a.2	T07A9.9	TCONS_00021848
T07C4.11a	T07C4.11	TCONS_00021127
T07C4.3b.1	T07C4.3	TCONS_00017676
T07C4.8	ced-9	TCONS_00017669
T07C5.1c	ugt-50	TCONS_00059221
T07C5.1c	ugt-50	TCONS_00059222
T07E3.4a.1	T07E3.4	TCONS_00016752
T07E3.6b.2	pdf-1	TCONS_00020149
T07F10.3	T07F10.3	TCONS_00054048
T07F10.3	T07F10.3	TCONS_00054050
T07F10.5.1	T07F10.5	TCONS_00048695
T07G12.10	zim-2	TCONS_00025923
T07G12.6b	zim-1	TCONS_00025913
T07G12.6b	zim-1	TCONS_00025915
T07G12.6b	zim-1	TCONS_00025916
T07G12.6b	zim-1	TCONS_00025917
T07G12.6b	zim-1	TCONS_00025919
T07G12.6b	zim-1	TCONS_00025920
T08A11.1	T08A11.1	TCONS_00019340
T08A11.1	T08A11.1	TCONS_00019341
T08A9.5	T08A9.5	TCONS_00057795
T08A9.5	T08A9.5	TCONS_00057796
T08B2.11	T08B2.11	TCONS_00004960
T08B2.5c	T08B2.5	TCONS_00001359
T08B2.5g	T08B2.5	TCONS_00001367
T08B2.7c	T08B2.7	TCONS_00004943
T08B2.9b.2	fars-1	TCONS_00004952
T08D2.5	T08D2.5	TCONS_00056128
T08G2.3.1	acdh-10	TCONS_00064422
T09A12.4d.1	nhr-66	TCONS_00036959
T09A5.7.1	T09A5.7	TCONS_00013197
T09B4.5a	T09B4.5	TCONS_00001337
T09B4.6	T09B4.6	TCONS_00004929
T09F3.2	T09F3.2	TCONS_00010022
T09F3.5	T09F3.5	TCONS_00010026
T09F5.12.1	T09F5.12	TCONS_00054708
T09F5.12.1	T09F5.12	TCONS_00054709
T10B10.4a	T10B10.4	TCONS_00059809
T10B11.3	ztf-4	TCONS_00001595
T10B11.6.1	T10B11.6	TCONS_00005124
T10B11.6.1	T10B11.6	TCONS_00005125
T10B11.6.1	T10B11.6	TCONS_00005126
T10C6.10a	T10C6.10	TCONS_00049584
T10C6.16	T10C6.16	TCONS_00054980
T10C6.7	T10C6.7	TCONS_00054974
T10C6.7	T10C6.7	TCONS_00054975
T10E9.2	T10E9.2	TCONS_00001486
T10E9.9	acdh-4	TCONS_00005025
T10G3.3b	T10G3.3	TCONS_00054221
T10H10.3	sav-1	TCONS_00060799
T11B7.4d	alp-1	TCONS_00025386
T11B7.4d	alp-1	TCONS_00025387
T11F9.11	dhs-19	TCONS_00053610
T11G6.3	T11G6.3	TCONS_00037765
T11G6.5b.1	T11G6.5	TCONS_00037760
T12A2.8.1	gen-1	TCONS_00019974
T12A2.8.1	gen-1	TCONS_00019976
T12B5.10	fbxa-60	TCONS_00018666
T12B5.4	fbxa-11	TCONS_00015183
T12B5.6b	fbxa-55	TCONS_00018663
T12C9.7a	T12C9.7	TCONS_00012165
T12F5.1	T12F5.1	TCONS_00000699
T12F5.5a	larp-5	TCONS_00004241
T13A10.10	aat-4	TCONS_00036146
T13C2.6a.1	T13C2.6	TCONS_00009001
T13C2.6a.1	T13C2.6	TCONS_00009002
T13C5.6	T13C5.6	TCONS_00061831
T13C5.6	T13C5.6	TCONS_00061833
T13F2.7	sna-2	TCONS_00037384
T13H5.2a	ctg-2	TCONS_00009536
T14B4.3	T14B4.3	TCONS_00008984
T14G10.2b.1	pxf-1	TCONS_00037539
T14G10.2b.2	pxf-1	TCONS_00037536
T14G10.7.1	T14G10.7	TCONS_00037530
T14G8.3b	T14G8.3	TCONS_00059255
T16G12.5	ekl-6	TCONS_00017606
T16G12.6	T16G12.6	TCONS_00017607
T16H12.1a	T16H12.1	TCONS_00017610
T16H12.3a	T16H12.3	TCONS_00021065
T16H12.4.1	T16H12.4	TCONS_00021068
T16H12.4.1	T16H12.4	TCONS_00021069
T17H7.4f.1	pat-12	TCONS_00018587
T18D3.9	T18D3.9	TCONS_00063407
T18H9.7a	tag-232	TCONS_00052818
T19A6.4	T19A6.4	TCONS_00001984
T19A6.4	T19A6.4	TCONS_00001985
T19B10.4a	pqn-70	TCONS_00053509
T19B10.4b.1	pqn-70	TCONS_00053511
T19B10.8	T19B10.8	TCONS_00048173
T19C4.6a	gpa-1	TCONS_00053489
T19C4.7	nlp-33	TCONS_00048136
T19D12.2c.1	T19D12.2	TCONS_00008956
T19E10.1b	ect-2	TCONS_00013999
T20B12.1	T20B12.1	TCONS_00016893
T20B12.1	T20B12.1	TCONS_00016895
T20B12.6a	mml-1	TCONS_00020317
T20D3.11b	T20D3.11	TCONS_00037261
T20D3.11b	T20D3.11	TCONS_00037262
T20D3.2.1	T20D3.2	TCONS_00037245
T20D3.3b	T20D3.3	TCONS_00037251
T20D3.3c.1	T20D3.3	TCONS_00037248
T20D3.3c.1	T20D3.3	TCONS_00037249
T20D3.3c.1	T20D3.3	TCONS_00037250
T20D3.3c.2	T20D3.3	TCONS_00037252
T20D3.7a	vps-26	TCONS_00037256
T20F5.6.1	T20F5.6	TCONS_00004300
T20G5.14	T20G5.14	TCONS_00017644
T20H4.4.1	adr-2	TCONS_00020265
T21B10.3.1	T21B10.3	TCONS_00009675
T21B10.3.1	T21B10.3	TCONS_00009677
T21B10.7.1	cct-2	TCONS_00009665
T21C9.2a.1	vps-54	TCONS_00053247
T21C9.3b.1	T21C9.3	TCONS_00047955
T21D12.3.1	pqbp-1.1	TCONS_00033569
T21D12.9a	sma-10	TCONS_00021812
T21E12.4	dhc-1	TCONS_00000873
T22A3.5	pash-1	TCONS_00002572
T22B7.1c.2	egl-13	TCONS_00057331
T22B7.1c.2	egl-13	TCONS_00057332
T22B7.8	T22B7.8	TCONS_00057315
T22C1.6	T22C1.6	TCONS_00001885
T22D1.3b.1	T22D1.3	TCONS_00024773
T22F7.4	T22F7.4	TCONS_00018517
T22H2.5a.1	scrm-1	TCONS_00006442
T22H2.5a.1	scrm-1	TCONS_00006446
T23B12.4	T23B12.4	TCONS_00047360
T23D8.1	mom-5	TCONS_00002387
T23D8.3.1	T23D8.3	TCONS_00006051
T23D8.7.1	T23D8.7	TCONS_00002393
T23D8.7.1	T23D8.7	TCONS_00002394
T23D8.9a	sys-1	TCONS_00006058
T23D8.9b	sys-1	TCONS_00006059
T23E7.2e	T23E7.2	TCONS_00060306
T23E7.2e	T23E7.2	TCONS_00060316
T23F11.1.1	T23F11.1	TCONS_00016057
T23F11.1.1	T23F11.1	TCONS_00016058
T23F11.1.1	T23F11.1	TCONS_00016059
T23G11.7b.1	T23G11.7	TCONS_00001784
T23G5.2a.2	T23G5.2	TCONS_00020818
T23H2.3	T23H2.3	TCONS_00004991
T24A11.1a	mtm-3	TCONS_00019221
T24A6.1	T24A6.1	TCONS_00046182
T24A6.1	T24A6.1	TCONS_00046184
T24B8.4	T24B8.4	TCONS_00013555
T24B8.4	T24B8.4	TCONS_00013561
T24B8.4	T24B8.4	TCONS_00013564
T24B8.4	T24B8.4	TCONS_00013565
T24C4.5	T24C4.5	TCONS_00018638
T24D1.1a.1	sqv-5	TCONS_00002385
T24D1.1a.2	sqv-5	TCONS_00002381
T24D5.6	T24D5.6	TCONS_00059199
T24D5.6	T24D5.6	TCONS_00059201
T24F1.5	T24F1.5	TCONS_00014153
T24H10.1	T24H10.1	TCONS_00009713
T25B9.8	T25B9.8	TCONS_00037746
T25D10.1	T25D10.1	TCONS_00008876
T25D3.4	T25D3.4	TCONS_00007192
T25D3.4	T25D3.4	TCONS_00007194
T25G3.2.2	chs-1	TCONS_00001744
T25G3.2.2	chs-1	TCONS_00001747
T26A5.5a	T26A5.5	TCONS_00016633
T26A5.7b.2	set-1	TCONS_00020056
T26A5.8	T26A5.8	TCONS_00020060
T26C5.3a	T26C5.3	TCONS_00009762
T26C5.3b	T26C5.3	TCONS_00009763
T27A3.7	T27A3.7	TCONS_00004919
T27A3.7	T27A3.7	TCONS_00004920
T27B7.3	nhr-226	TCONS_00045952
T27C4.4b	lin-40	TCONS_00046223
T27E9.2.1	T27E9.2	TCONS_00021668
T27E9.2.1	T27E9.2	TCONS_00021669
T27E9.7.2	abcf-2	TCONS_00021666
T27F6.2	clec-12	TCONS_00006631
T27F6.5a.2	pars-2	TCONS_00002997
T27F6.5a.2	pars-2	TCONS_00002998
T27F6.5a.2	pars-2	TCONS_00002999
T27F7.1.1	T27F7.1	TCONS_00008417
T27F7.4.1	T27F7.4	TCONS_00012295
T28A8.4	T28A8.4	TCONS_00018355
T28A8.7.1	mlh-1	TCONS_00021678
T28C6.7a	T28C6.7	TCONS_00025377
T28C6.8	T28C6.8	TCONS_00037115
T28D6.6	T28D6.6	TCONS_00021305
T28D6.6	T28D6.6	TCONS_00021306
T28D9.10.1	snr-3	TCONS_00012765
T28D9.2b	rsp-5	TCONS_00008906
T28D9.2c	rsp-5	TCONS_00008904
T28F12.2e	unc-62	TCONS_00046357
VF11C1L.1	ppk-3	TCONS_00063497
VH15N14R.1	VH15N14R.1	TCONS_00005372
VY35H6BL.1	VY35H6BL.1	TCONS_00060335
VZK822L.1b.2	fat-6	TCONS_00038094
W01A8.1b.2	mdt-28	TCONS_00001613
W01A8.2.1	W01A8.2	TCONS_00005166
W01A8.2.2	W01A8.2	TCONS_00005165
W01B11.3.2	nol-5	TCONS_00000620
W01C8.3	set-19	TCONS_00061660
W01C8.4b	set-20	TCONS_00061658
W01C8.4b	set-20	TCONS_00061659
W01F3.1a	W01F3.1	TCONS_00050632
W01F3.1a	W01F3.1	TCONS_00050633
W01G7.4	W01G7.4	TCONS_00010868
W02A11.8	bath-35	TCONS_00003099
W02B12.11.1	W02B12.11	TCONS_00010310
W02B12.2	rsp-2	TCONS_00014188
W02B12.3b	rsp-1	TCONS_00010296
W02B12.3b	rsp-1	TCONS_00010300
W02B12.6a	aars-1	TCONS_00014191
W02B12.9.1	W02B12.9	TCONS_00014199
W02B12.9.1	W02B12.9	TCONS_00014200
W02B3.2	grk-2	TCONS_00015119
W02B9.1b.1	hmr-1	TCONS_00006314
W02C12.3d.1	hlh-30	TCONS_00034259
W02C12.3g.1	hlh-30	TCONS_00034260
W02D3.2.1	dhod-1	TCONS_00001540
W02D7.2	clec-218	TCONS_00047333
W02H5.2	W02H5.2	TCONS_00046013
W03A3.2	polq-1	TCONS_00019806
W03A3.2	polq-1	TCONS_00019810
W03A5.2	W03A5.2	TCONS_00016299
W03C9.2	W03C9.2	TCONS_00010434
W03C9.3.1	rab-7	TCONS_00014346
W03C9.7.2	mex-1	TCONS_00010438
W03C9.7.3	mex-1	TCONS_00010436
W03C9.7.3	mex-1	TCONS_00010437
W03D2.6	W03D2.6	TCONS_00034275
W03D2.6	W03D2.6	TCONS_00034276
W03D8.6	itx-1	TCONS_00000534
W03F8.2	W03F8.2	TCONS_00023137
W03F8.2	W03F8.2	TCONS_00023140
W03F9.2b	W03F9.2	TCONS_00050721
W03G9.1.1	snf-1	TCONS_00001035
W03G9.4.1	app-1	TCONS_00004529
W03H9.2	W03H9.2	TCONS_00014795
W03H9.2	W03H9.2	TCONS_00014796
W04A4.2	W04A4.2	TCONS_00003332
W04A8.1a	W04A8.1	TCONS_00006898
W04B5.1.1	W04B5.1	TCONS_00015510
W04B5.3c	W04B5.3	TCONS_00015504
W04C9.1	haf-4	TCONS_00000094
W04C9.2.1	W04C9.2	TCONS_00000093
W04D2.4	W04D2.4	TCONS_00053937
W04D2.4	W04D2.4	TCONS_00053939
W04D2.6a.1	W04D2.6	TCONS_00048601
W04D2.6a.1	W04D2.6	TCONS_00048605
W05F2.2	W05F2.2	TCONS_00004155
W05F2.5.1	fbxa-203	TCONS_00000632
W05H7.4e	zfp-3	TCONS_00060634
W06B11.2	puf-9	TCONS_00057390
W06B4.2	W06B4.2	TCONS_00008255
W06D4.4.1	prmt-2	TCONS_00005715
W06D4.4.1	prmt-2	TCONS_00005716
W06E11.4.1	sbds-1	TCONS_00018546
W06H12.1	ztf-6	TCONS_00002706
W06H8.2	W06H8.2	TCONS_00046750
W07E6.2.1	W07E6.2	TCONS_00011254
W07E6.4.1	prp-21	TCONS_00007282
W07G1.3.1	zip-3	TCONS_00014736
W07G4.3.2	W07G4.3	TCONS_00054103
W07G4.3.2	W07G4.3	TCONS_00054104
W08A12.1b.1	W08A12.1	TCONS_00046212
W08A12.1b.1	W08A12.1	TCONS_00046213
W08E3.3.2	tag-210	TCONS_00003264
W08E3.3.2	tag-210	TCONS_00003266
W08F4.8a.1	cdc-37	TCONS_00011266
W09B12.1.1	ace-1	TCONS_00060063
W09B6.3	eri-3	TCONS_00007426
W09B6.4b.2	W09B6.4	TCONS_00011380
W09D10.5	W09D10.5	TCONS_00021196
W09D10.5	W09D10.5	TCONS_00021197
W09D6.1b	W09D6.1	TCONS_00017865
W09D6.6	hmt-1	TCONS_00021265
W09G10.4a.1	apd-3	TCONS_00012008
W09G3.1a	W09G3.1	TCONS_00006893
W09G3.3	tag-229	TCONS_00006879
W09G3.3	tag-229	TCONS_00006880
W09G3.3	tag-229	TCONS_00006881
W09G3.3	tag-229	TCONS_00006882
W09G3.7b	W09G3.7	TCONS_00006878
W09G3.8.1	W09G3.8	TCONS_00006885
W09H1.4.1	W09H1.4	TCONS_00010698
W10C6.1	mat-2	TCONS_00010186
W10C8.2	pop-1	TCONS_00004025
W10D9.4	nfyb-1	TCONS_00011247
W10G11.3	W10G11.3	TCONS_00012015
W10G6.3.1	mua-6	TCONS_00064216
Y102A5C.36a	Y102A5C.36	TCONS_00055195
Y104H12D.2	Y104H12D.2	TCONS_00022005
Y104H12D.2	Y104H12D.2	TCONS_00022006
Y104H12D.2	Y104H12D.2	TCONS_00022007
Y104H12D.2	Y104H12D.2	TCONS_00022009
Y104H12D.3.1	Y104H12D.3	TCONS_00022011
Y104H12D.3.1	Y104H12D.3	TCONS_00022012
Y104H12D.3.1	Y104H12D.3	TCONS_00022015
Y105C5B.28b	gln-3	TCONS_00043775
Y105E8A.19	Y105E8A.19	TCONS_00007003
Y105E8A.20b	Y105E8A.20	TCONS_00007007
Y105E8A.28	Y105E8A.28	TCONS_00007010
Y105E8A.7b	eat-18	TCONS_00003462
Y105E8B.1a	lev-11	TCONS_00007043
Y105E8B.1a	lev-11	TCONS_00007046
Y105E8B.1a	lev-11	TCONS_00007047
Y105E8B.1a	lev-11	TCONS_00007048
Y105E8B.1a	lev-11	TCONS_00007050
Y105E8B.1c	lev-11	TCONS_00007052
Y105E8B.2a	exoc-8	TCONS_00007061
Y106G6A.2a	Y106G6A.2	TCONS_00006039
Y106G6D.8.1	Y106G6D.8	TCONS_00002424
Y106G6E.5.1	ced-12	TCONS_00006112
Y106G6G.4	Y106G6G.4	TCONS_00006132
Y106G6H.2b.1	pab-1	TCONS_00006155
Y106G6H.2b.1	pab-1	TCONS_00006157
Y106G6H.3.1	rpl-30	TCONS_00002495
Y106G6H.6.1	Y106G6H.6	TCONS_00006167
Y106G6H.6.1	Y106G6H.6	TCONS_00006168
Y106G6H.6.2	Y106G6H.6	TCONS_00006169
Y108G3AL.1.1	cul-3	TCONS_00045494
Y108G3AL.1.1	cul-3	TCONS_00045502
Y108G3AL.2	Y108G3AL.2	TCONS_00045492
Y10G11A.1	Y10G11A.1	TCONS_00032327
Y10G11A.1	Y10G11A.1	TCONS_00032328
Y110A2AL.12a	Y110A2AL.12	TCONS_00011811
Y110A2AL.13	Y110A2AL.13	TCONS_00011816
Y110A2AR.2	ubc-15	TCONS_00011821
Y110A2AR.2	ubc-15	TCONS_00011824
Y110A2AR.2	ubc-15	TCONS_00011825
Y110A2AR.2	ubc-15	TCONS_00011829
Y110A2AR.2	ubc-15	TCONS_00011830
Y110A7A.10.1	aap-1	TCONS_00001068
Y110A7A.17a	mat-1	TCONS_00004579
Y110A7A.17b.1	mat-1	TCONS_00004580
Y110A7A.4	Y110A7A.4	TCONS_00001084
Y110A7A.8.2	Y110A7A.8	TCONS_00001075
Y110A7A.8.2	Y110A7A.8	TCONS_00001076
Y111B2A.10b.1	Y111B2A.10	TCONS_00021527
Y111B2A.15	tpst-1	TCONS_00021536
Y111B2A.19	Y111B2A.19	TCONS_00018175
Y111B2A.2	Y111B2A.2	TCONS_00018140
Y111B2A.21	Y111B2A.21	TCONS_00018184
Y111B2A.22c	ssl-1	TCONS_00018181
Y111B2A.3.1	Y111B2A.3	TCONS_00018139
Y111B2A.3.1	Y111B2A.3	TCONS_00018141
Y111B2A.9a	Y111B2A.9	TCONS_00021522
Y113G7A.4b	ncx-1	TCONS_00055893
Y113G7A.8.1	fre-1	TCONS_00055886
Y113G7A.9b.1	dcs-1	TCONS_00055888
Y113G7B.14	Y113G7B.14	TCONS_00050561
Y113G7B.17.2	prmt-1	TCONS_00055940
Y113G7B.18.1	mdt-17	TCONS_00055935
Y113G7B.24c	Y113G7B.24	TCONS_00055923
Y113G7B.5a	fog-2	TCONS_00050554
Y116A8A.9.2	map-2	TCONS_00044841
Y116A8A.9.2	map-2	TCONS_00044842
Y116A8C.28c.1	bca-2	TCONS_00045131
Y116A8C.28c.1	bca-2	TCONS_00045133
Y116A8C.32	sfa-1	TCONS_00045144
Y116A8C.32	sfa-1	TCONS_00045145
Y116A8C.32	sfa-1	TCONS_00045146
Y116A8C.36.1	itsn-1	TCONS_00033298
Y119C1B.10a	Y119C1B.10	TCONS_00004439
Y119C1B.10b	Y119C1B.10	TCONS_00004440
Y119D3B.12a.1	Y119D3B.12	TCONS_00015236
Y119D3B.12a.2	Y119D3B.12	TCONS_00015234
Y119D3B.12a.2	Y119D3B.12	TCONS_00015237
Y119D3B.14	Y119D3B.14	TCONS_00018721
Y119D3B.16	Y119D3B.16	TCONS_00018727
Y119D3B.16	Y119D3B.16	TCONS_00018728
Y119D3B.16	Y119D3B.16	TCONS_00018729
Y17D7A.3b	nhr-65	TCONS_00050297
Y17G7B.10b.2	Y17G7B.10	TCONS_00010467
Y17G7B.15a	cnt-1	TCONS_00014366
Y17G7B.21	Y17G7B.21	TCONS_00014350
Y17G7B.21	Y17G7B.21	TCONS_00014351
Y17G7B.2b	ash-2	TCONS_00010443
Y17G7B.2b	ash-2	TCONS_00010446
Y17G9B.8	Y17G9B.8	TCONS_00034457
Y18D10A.1	Y18D10A.1	TCONS_00006692
Y18D10A.17.2	car-1	TCONS_00003124
Y18D10A.6a	nhx-8	TCONS_00003110
Y22D7AL.9	Y22D7AL.9	TCONS_00018838
[truncated: 600 more rows]

## Sheet: uORF-containing transcripts
List of uORF-containing transcripts
Isoform name	Gene name	Transcripts ID
AC3.2	ugt-49	TCONS_00047895	* We annotated nearest isoform name for identified transcripts. Therfore, different transcritps can have same isoform name.
AC7.2b	soc-2	TCONS_00034800
AC7.2b	soc-2	TCONS_00034801
B0001.7	B0001.7	TCONS_00038182
B0001.7	B0001.7	TCONS_00038183
B0024.14f	crm-1	TCONS_00053153
B0025.1a	vps-34	TCONS_00001288
B0025.1b	vps-34	TCONS_00001291
B0041.2b.1	ain-2	TCONS_00000946
B0041.2b.2	ain-2	TCONS_00000937
B0041.2b.2	ain-2	TCONS_00000938
B0041.2b.2	ain-2	TCONS_00000940
B0041.2b.2	ain-2	TCONS_00000947
B0047.2	btb-3	TCONS_00011597
B0205.1b.1	B0205.1	TCONS_00006240
B0205.9	B0205.9	TCONS_00002600
B0212.3	B0212.3	TCONS_00022487
B0213.14	cyp-34A8	TCONS_00051466
B0228.7.1	B0228.7	TCONS_00013162
B0244.2	ida-1	TCONS_00016435
B0250.4	B0250.4	TCONS_00055973
B0252.3b	B0252.3	TCONS_00012910
B0285.1c	cdtl-7	TCONS_00015943
B0285.9	ckb-2	TCONS_00015958
B0286.4c.5	ntl-2	TCONS_00012155
B0286.4c.5	ntl-2	TCONS_00012157
B0304.4	B0304.4	TCONS_00012178
B0310.1b	B0310.1	TCONS_00056194
B0334.3b	B0334.3	TCONS_00014212
B0334.3b	B0334.3	TCONS_00014213
B0334.8	age-1	TCONS_00014219
B0336.10.1	rpl-23	TCONS_00019794
B0336.9b.1	swp-1	TCONS_00019786
B0336.9b.1	swp-1	TCONS_00019789
B0350.2f.1	unc-44	TCONS_00024029
B0361.8.1	B0361.8	TCONS_00020275
B0361.8.1	B0361.8	TCONS_00020276
B0391.10.1	B0391.10	TCONS_00049458
B0391.10.1	B0391.10	TCONS_00049460
B0393.2.2	rbg-3	TCONS_00016096
B0414.7a	mtk-1	TCONS_00004796
B0414.8b	vps-51	TCONS_00004799
B0416.5a	B0416.5	TCONS_00062680
B0432.13.2	B0432.13	TCONS_00011188
B0432.13.2	B0432.13	TCONS_00011190
B0432.13.2	B0432.13	TCONS_00011194
B0457.1a	lat-1	TCONS_00009658
B0464.5b.1	spk-1	TCONS_00017420
B0464.5c.2	spk-1	TCONS_00017421
B0464.6.3	B0464.6	TCONS_00020875
B0495.8b.1	B0495.8	TCONS_00013144
B0511.12	B0511.12	TCONS_00006222
B0511.13	B0511.13	TCONS_00006205
B0511.2	B0511.2	TCONS_00002585
B0511.4	tag-344	TCONS_00002582
B0511.6.1	B0511.6	TCONS_00002578
B0523.5	fli-1	TCONS_00020648
B0545.4	B0545.4	TCONS_00033536
B0546.3	B0546.3	TCONS_00034121
B0546.3	B0546.3	TCONS_00034122
B0546.3	B0546.3	TCONS_00034123
B0564.1b.1	exos-4.1	TCONS_00026683
B0564.1b.1	exos-4.1	TCONS_00026688
B0564.7.2	B0564.7	TCONS_00026686
C01A2.4.1	C01A2.4	TCONS_00003277
C01A2.4.1	C01A2.4	TCONS_00003279
C01B12.8	C01B12.8	TCONS_00007156
C01F1.1	C01F1.1	TCONS_00008212
C01F6.1.1	cpna-3	TCONS_00025480
C01F6.4	fem-3	TCONS_00025483
C01F6.4	fem-3	TCONS_00025484
C01F6.4	fem-3	TCONS_00025486
C01F6.4	fem-3	TCONS_00025488
C01G10.10	C01G10.10	TCONS_00054688
C01G5.2	prg-2	TCONS_00036336
C01G5.2	prg-2	TCONS_00036337
C01G5.5	C01G5.5	TCONS_00024616
C01G6.5	C01G6.5	TCONS_00013606
C01G6.5	C01G6.5	TCONS_00013607
C01G6.6a.1	tag-165	TCONS_00009770
C01G6.6b.1	tag-165	TCONS_00009769
C01G8.1b	C01G8.1	TCONS_00004602
C01G8.9a	let-526	TCONS_00004614
C01G8.9a	let-526	TCONS_00004616
C01H6.6.2	C01H6.6	TCONS_00001655
C02C6.1a	dyn-1	TCONS_00059907
C02F12.10	C02F12.10	TCONS_00061168
C02F4.1	ced-5	TCONS_00025905
C02F5.7b.1	C02F5.7	TCONS_00017097
C03B1.7	C03B1.7	TCONS_00057550
C03E10.5	clec-223	TCONS_00048185
C03F11.4.1	C03F11.4	TCONS_00061578
C04A2.7a	dnj-5	TCONS_00012882
C04D8.1a	pac-1	TCONS_00017194
C04D8.1a	pac-1	TCONS_00017196
C04F12.9	rnh-1.3	TCONS_00005974
C04F5.9	C04F5.9	TCONS_00051708
C04G6.3	pld-1	TCONS_00012324
C04G6.6	C04G6.6	TCONS_00012325
C04G6.6	C04G6.6	TCONS_00012326
C05C10.6a	ufd-3	TCONS_00009925
C05C12.3	gtl-1	TCONS_00037887
C05D11.7a.1	C05D11.7	TCONS_00020039
C05D11.9	C05D11.9	TCONS_00020038
C05D12.3c.1	C05D12.3	TCONS_00010277
C05D12.3c.1	C05D12.3	TCONS_00010278
C05D12.4	C05D12.4	TCONS_00010282
C05D2.1a.1	daf-4	TCONS_00016383
C05D2.6a	C05D2.6	TCONS_00019768
C05G5.1	C05G5.1	TCONS_00063884
C05G5.1	C05G5.1	TCONS_00063885
C06A12.5	lact-6	TCONS_00045416
C06A5.1	C06A5.1	TCONS_00001279
C06A5.1	C06A5.1	TCONS_00001280
C06A5.1	C06A5.1	TCONS_00001281
C06A5.7a.2	unc-94	TCONS_00004873
C06A5.7a.2	unc-94	TCONS_00004874
C06B3.6.1	C06B3.6	TCONS_00054332
C06C6.5a	nhr-50	TCONS_00054962
C06E1.10	rha-2	TCONS_00020630
C06E7.1b	sams-3	TCONS_00023868
C06E7.1d.1	sams-3	TCONS_00023870
C06E7.3b.1	sams-4	TCONS_00035662
C06E7.3b.2	sams-4	TCONS_00035660
C06G3.10	cogc-2	TCONS_00036568
C06G4.1	C06G4.1	TCONS_00017038
C06H2.2	C06H2.2	TCONS_00048129
C06H5.8	C06H5.8	TCONS_00050072
C06H5.8	C06H5.8	TCONS_00050073
C06H5.8	C06H5.8	TCONS_00050074
C07A9.2.2	C07A9.2	TCONS_00020944
C07A9.7b	set-3	TCONS_00020941
C07D10.5.1	C07D10.5	TCONS_00009196
C07D8.6	C07D8.6	TCONS_00057809
C07G1.3a.1	pct-1	TCONS_00025170
C07G1.3a.2	pct-1	TCONS_00025172
C07G1.3b	pct-1	TCONS_00025169
C07G1.6	C07G1.6	TCONS_00036955
C07H4.2	clh-5	TCONS_00013574
C07H6.4	C07H6.4	TCONS_00016914
C07H6.6	clk-2	TCONS_00020334
C07H6.6	clk-2	TCONS_00020335
C08A9.9.1	C08A9.9	TCONS_00064398
C08B11.3.1	C08B11.3	TCONS_00013235
C08B6.10	C08B6.10	TCONS_00047835
C08B6.11	C08B6.11	TCONS_00047828
C08B6.7a.1	C08B6.7	TCONS_00053083
C08B6.7a.1	C08B6.7	TCONS_00053085
C08B6.7b	C08B6.7	TCONS_00053082
C08B6.7b	C08B6.7	TCONS_00053084
C08C3.4a	C08C3.4	TCONS_00020397
C08E8.4	C08E8.4	TCONS_00050194
C08F1.4b	math-3	TCONS_00007595
C08F1.4b	math-3	TCONS_00007597
C08F8.3	C08F8.3	TCONS_00026108
C08H9.3a	C08H9.3	TCONS_00013793
C08H9.3a	C08H9.3	TCONS_00013794
C09D4.1a	C09D4.1	TCONS_00001161
C09D4.1a	C09D4.1	TCONS_00001162
C09E7.7.1	C09E7.7	TCONS_00020080
C09E7.9	C09E7.9	TCONS_00020075
C09E7.9	C09E7.9	TCONS_00020076
C09G12.9	tsg-101	TCONS_00034149
C09G12.9	tsg-101	TCONS_00034150
C09G4.2c	C09G4.2	TCONS_00025291
C10C5.3	C10C5.3	TCONS_00025577
C10C5.6a.1	daf-15	TCONS_00025584
C10C5.6a.1	daf-15	TCONS_00025585
C10C6.1d	kin-4	TCONS_00026188
C10C6.5.1	wht-2	TCONS_00026196
C10E2.6.1	C10E2.6	TCONS_00064314
C10G11.6.1	C10G11.6	TCONS_00001382
C10G11.6.1	C10G11.6	TCONS_00001384
C10G11.6.1	C10G11.6	TCONS_00001390
C10H11.8	C10H11.8	TCONS_00004490
C10H11.9	let-502	TCONS_00004489
C11H1.2	C11H1.2	TCONS_00063803
C12D5.2	nhr-152	TCONS_00047156
C12D5.7	cyp-33A1	TCONS_00052437
C12D8.10b.1	akt-1	TCONS_00047863
C12D8.10b.1	akt-1	TCONS_00047865
C12D8.11.1	rop-1	TCONS_00053135
C12D8.1b	C12D8.1	TCONS_00053121
C13B9.4b.1	pdfr-1	TCONS_00020097
C13C4.2	nhr-154	TCONS_00048462
C13C4.4	C13C4.4	TCONS_00053803
C13F10.1a	C13F10.1	TCONS_00047043
C13F10.6	C13F10.6	TCONS_00052316
C14A4.12a	C14A4.12	TCONS_00010087
C14A4.4a	crn-3	TCONS_00010078
C14B1.7a	C14B1.7	TCONS_00019198
C14B9.7.1	rpl-21	TCONS_00020503
C14F5.3c.2	tnt-3	TCONS_00062342
C14F5.3c.2	tnt-3	TCONS_00062351
C15B12.7b	cdf-1	TCONS_00061915
C15B12.7b	cdf-1	TCONS_00061917
C15C6.3	C15C6.3	TCONS_00002928
C15F1.1	C15F1.1	TCONS_00009074
C15H11.3a	nxf-1	TCONS_00054469
C15H11.3a	nxf-1	TCONS_00054470
C15H11.4.1	dhs-22	TCONS_00054475
C15H11.4.1	dhs-22	TCONS_00054476
C15H9.5.1	C15H9.5	TCONS_00057468
C15H9.6.1	hsp-3	TCONS_00061804
C15H9.6.2	hsp-3	TCONS_00061805
C15H9.6.2	hsp-3	TCONS_00061806
C16A11.5	C16A11.5	TCONS_00008182
C16A11.5	C16A11.5	TCONS_00008183
C16A11.5	C16A11.5	TCONS_00008184
C16A11.5	C16A11.5	TCONS_00008187
C16A11.5	C16A11.5	TCONS_00008189
C16A11.5	C16A11.5	TCONS_00008190
C16A11.5	C16A11.5	TCONS_00008191
C16A11.5	C16A11.5	TCONS_00008192
C16A11.5	C16A11.5	TCONS_00008194
C16A3.1c	C16A3.1	TCONS_00016619
C16A3.3	let-716	TCONS_00016617
C16A3.6	C16A3.6	TCONS_00016612
C16C10.5	rnf-121	TCONS_00019311
C16C2.2a.1	eat-16	TCONS_00002296
C16C8.14.1	C16C8.14	TCONS_00007995
C16C8.14.2	C16C8.14	TCONS_00007988
C16C8.20	C16C8.20	TCONS_00007990
C16C8.20	C16C8.20	TCONS_00007993
C16C8.4.1	C16C8.4	TCONS_00011983
C16D9.4	C16D9.4	TCONS_00052571
C17C3.12c.2	acdh-2	TCONS_00012483
C17C3.18.4	ins-13	TCONS_00012477
C17C3.1a	C17C3.1	TCONS_00008594
C17D12.1a	C17D12.1	TCONS_00002802
C17E4.5.1	pabp-2	TCONS_00005845
C17G1.4b	nra-3	TCONS_00062801
C17G10.1.1	C17G10.1	TCONS_00008606
C17G10.4b.1	cdc-14	TCONS_00012492
C17G10.4b.2	cdc-14	TCONS_00012493
C17G10.4c.1	cdc-14	TCONS_00012497
C17G10.4e	cdc-14	TCONS_00012496
C17H12.11.1	C17H12.11	TCONS_00024715
C18A3.2	C18A3.2	TCONS_00008646
C18A3.5e.2	tiar-1	TCONS_00012549
C18B12.6	C18B12.6	TCONS_00063952
C18B12.6	C18B12.6	TCONS_00063956
C18D11.3	C18D11.3	TCONS_00018028
C18D11.4.1	rsp-8	TCONS_00018030
C18D11.4.1	rsp-8	TCONS_00018031
C18G1.2a	elt-7	TCONS_00046434
C18G1.4b	pgl-3	TCONS_00046426
C18H2.2	C18H2.2	TCONS_00020370
C18H9.3	C18H9.3	TCONS_00008964
C23G10.3.2	rps-3	TCONS_00016562
C23G10.5	C23G10.5	TCONS_00016552
C23G10.5	C23G10.5	TCONS_00016553
C23G10.7a.1	C23G10.7	TCONS_00019954
C23H3.1	egl-26	TCONS_00007175
C23H3.9a	C23H3.9	TCONS_00011129
C23H3.9a	C23H3.9	TCONS_00011132
C23H4.7	C23H4.7	TCONS_00059118
C24A1.2b.1	C24A1.2	TCONS_00015124
C24A8.3	pqn-15	TCONS_00061336
C24B5.2c	spas-1	TCONS_00047565
C24B5.2c	spas-1	TCONS_00047566
C24F3.4	qns-1	TCONS_00037552
C24F3.4	qns-1	TCONS_00037553
C24G6.2a	C24G6.2	TCONS_00046582
C24G6.4	nhr-47	TCONS_00046578
C24H11.6	immp-1	TCONS_00018008
C25A1.10a	dao-5	TCONS_00006103
C25A1.4.1	C25A1.4	TCONS_00006098
C25A11.1.1	C25A11.1	TCONS_00058337
C25A11.1.1	C25A11.1	TCONS_00058339
C25A11.1.1	C25A11.1	TCONS_00058340
C25A11.1.2	C25A11.1	TCONS_00058338
C25A11.4d	ajm-1	TCONS_00058313
C25D7.5.1	C25D7.5	TCONS_00049288
C25E10.10	C25E10.10	TCONS_00052776
C25H3.11	C25H3.11	TCONS_00012539
C25H3.3	C25H3.3	TCONS_00008631
C25H3.3	C25H3.3	TCONS_00008633
C25H3.8	C25H3.8	TCONS_00012536
C26B9.5	C26B9.5	TCONS_00057235
C26C6.10	C26C6.10	TCONS_00005315
C26D10.2a	hel-1	TCONS_00013324
C26D10.6a.1	C26D10.6	TCONS_00013329
C26D10.6a.1	C26D10.6	TCONS_00013331
C26E6.12	C26E6.12	TCONS_00019598
C26E6.4.1	rpb-2	TCONS_00016157
C26E6.4.1	rpb-2	TCONS_00016160
C26E6.5	fsn-1	TCONS_00016163
C27A12.7b.3	C27A12.7	TCONS_00004892
C27A12.9	C27A12.9	TCONS_00004899
C27B7.2	C27B7.2	TCONS_00025404
C27C12.4	C27C12.4	TCONS_00059729
C27C7.3	nhr-74	TCONS_00002755
C27D6.4b.1	C27D6.4	TCONS_00012354
C27D6.4b.1	C27D6.4	TCONS_00012356
C27D6.4c	C27D6.4	TCONS_00012352
C27F2.5.2	vps-22	TCONS_00019603
C27F2.5.2	vps-22	TCONS_00019605
C27F2.5.2	vps-22	TCONS_00019606
C27H5.3.1	fust-1	TCONS_00009132
C27H6.4c.1	rmd-2	TCONS_00053026
C28A5.6	C28A5.6	TCONS_00019429
C28D4.9	nhr-138	TCONS_00025683
C28D4.9	nhr-138	TCONS_00025684
C28G1.1.1	ubc-23	TCONS_00058244
C28H8.2	C28H8.2	TCONS_00016477
C28H8.9b	C28H8.9	TCONS_00019859
C29A12.3a	lig-1	TCONS_00048024
C29E4.13c.3	C29E4.13	TCONS_00020448
C29E4.5a	tag-250	TCONS_00020439
C29F9.1	C29F9.1	TCONS_00015032
C29F9.4	C29F9.4	TCONS_00015022
C29F9.4	C29F9.4	TCONS_00015024
C29G2.1	C29G2.1	TCONS_00045999
C30D11.1e	unc-103	TCONS_00015881
C30G12.6a	C30G12.6	TCONS_00013015
C31H5.6a.1	C31H5.6	TCONS_00005707
C32A3.1a	sel-8	TCONS_00019182
C32A3.3a.1	C32A3.3	TCONS_00015789
C32B5.12	fbxc-57	TCONS_00011343
C32E8.10c	unc-11	TCONS_00004255
C32F10.6	nhr-2	TCONS_00004806
C33D9.3a	C33D9.3	TCONS_00037108
C33D9.6	C33D9.6	TCONS_00037097
C33F10.14.1	C33F10.14	TCONS_00008341
C33H5.11.1	imp-3	TCONS_00036830
C33H5.14.1	ntp-1	TCONS_00036841
C33H5.18b	C33H5.18	TCONS_00036847
C33H5.18b	C33H5.18	TCONS_00036849
C33H5.4a	klp-10	TCONS_00025055
C33H5.7	swd-2.2	TCONS_00025052
C34B2.11	C34B2.11	TCONS_00002597
C34B7.4	mys-4	TCONS_00001969
C34C12.3	pph-6	TCONS_00015761
C34C6.4	C34C6.4	TCONS_00013425
C34C6.5c	sphk-1	TCONS_00013427
C34C6.7a	C34C6.7	TCONS_00009593
C34D1.4	C34D1.4	TCONS_00054160
C34D10.2.1	C34D10.2	TCONS_00058012
C34D4.14	hecd-1	TCONS_00036604
C34D4.14	hecd-1	TCONS_00036609
C34D4.14	hecd-1	TCONS_00036612
C34D4.14	hecd-1	TCONS_00036613
C34D4.14	hecd-1	TCONS_00036614
C34E10.1.1	gop-3	TCONS_00016254
C34E10.1.1	gop-3	TCONS_00016256
C34E10.1.1	gop-3	TCONS_00016257
C34E10.3	gop-1	TCONS_00016248
C34E10.3	gop-1	TCONS_00016249
C34E10.4a.2	wars-2	TCONS_00016237
C34E10.8	C34E10.8	TCONS_00019683
C34E7.4	C34E7.4	TCONS_00063493
C34F6.7	C34F6.7	TCONS_00063125
C34F6.9	C34F6.9	TCONS_00063130
C34G6.1	C34G6.1	TCONS_00001253
C34G6.1	C34G6.1	TCONS_00001254
C34G6.1	C34G6.1	TCONS_00001256
C34G6.6a	noah-1	TCONS_00004835
C34G6.7b.1	stam-1	TCONS_00004841
C35A5.3	C35A5.3	TCONS_00053222
C35B1.2.1	C35B1.2	TCONS_00022613
C35C5.8a	C35C5.8	TCONS_00058952
C35D10.4	coq-8	TCONS_00016134
C35E7.1	vet-2	TCONS_00002646
C36A4.8a	brc-1	TCONS_00019244
C36B1.3	rpb-3	TCONS_00002059
C36B1.7	dhfr-1	TCONS_00002064
C36B1.8b	gls-1	TCONS_00002066
C36F7.1	irx-1	TCONS_00005889
C36F7.1	irx-1	TCONS_00005891
C37A2.2	pqn-20	TCONS_00001554
C37A2.2	pqn-20	TCONS_00001555
C37A2.2	pqn-20	TCONS_00001556
C37A2.5b	pqn-21	TCONS_00005091
C37A2.6	C37A2.6	TCONS_00005094
C37A2.8a	C37A2.8	TCONS_00005098
C37A2.8b	C37A2.8	TCONS_00005100
C37C3.1b	C37C3.1	TCONS_00047227
C37C3.2a.1	C37C3.2	TCONS_00047218
C37C3.2a.1	C37C3.2	TCONS_00047222
C37C3.2a.3	C37C3.2	TCONS_00047215
C37C3.2b.1	C37C3.2	TCONS_00047209
C37C3.2b.2	C37C3.2	TCONS_00047211
C37C3.2b.5	C37C3.2	TCONS_00047221
C37C3.2c.2	C37C3.2	TCONS_00047216
C37C3.6a.1	mig-6	TCONS_00047204
C37C3.6c.1	mig-6	TCONS_00047205
C37F5.1	lin-1	TCONS_00033891
C37H5.6b.1	C37H5.6	TCONS_00051624
C38C10.5c	rgr-1	TCONS_00017404
C38C10.5c	rgr-1	TCONS_00017406
C38D4.5.1	tag-325	TCONS_00016111
C38D4.5.1	tag-325	TCONS_00016112
C38D4.6a.2	pal-1	TCONS_00019531
C40H1.6.1	C40H1.6	TCONS_00017388
C41C4.10.2	sfxn-5	TCONS_00013256
C41C4.8.1	cdc-48.2	TCONS_00009431
C41D11.1c.2	eri-6	TCONS_00000884
C41D11.1c.2	eri-6	TCONS_00000889
C41D11.5	C41D11.5	TCONS_00004417
C41D11.7	eri-7	TCONS_00004419
C41G7.1b	smn-1	TCONS_00005876
C41H7.3	C41H7.3	TCONS_00007847
C41H7.6	C41H7.6	TCONS_00007845
C42C1.10d.1	C42C1.10	TCONS_00026436
C42C1.13b	C42C1.13	TCONS_00026425
C43G2.1.1	paqr-1	TCONS_00036347
C43H6.1	C43H6.1	TCONS_00056501
C43H8.1.1	C43H8.1	TCONS_00002576
C44B7.2a.2	C44B7.2	TCONS_00009039
C44B7.8	pmp-1	TCONS_00012900
C44B7.9	pmp-2	TCONS_00012902
C44B9.1	C44B9.1	TCONS_00017803
C44B9.4	athp-1	TCONS_00017805
C44B9.5	com-1	TCONS_00017811
C44C10.5	C44C10.5	TCONS_00059000
C44E4.1a	C44E4.1	TCONS_00004459
C44E4.1a	C44E4.1	TCONS_00004460
C44H9.6.1	C44H9.6	TCONS_00054036
C45B2.6.1	C45B2.6	TCONS_00057456
C45G3.5	C45G3.5	TCONS_00002179
C46A5.6	C46A5.6	TCONS_00036816
C46C2.1a	wnk-1	TCONS_00025533
C46C2.1a	wnk-1	TCONS_00025534
C46C2.1a	wnk-1	TCONS_00025535
C46C2.1a	wnk-1	TCONS_00025539
C46F11.2a	gsr-1	TCONS_00015797
C46F11.4	C46F11.4	TCONS_00019190
C46F11.5a	C46F11.5	TCONS_00019187
C46F11.5b	C46F11.5	TCONS_00019188
C46F9.1.1	math-22	TCONS_00007634
C47B2.2a.1	C47B2.2	TCONS_00006715
C47B2.3.1	tba-2	TCONS_00006721
C47B2.6a.1	gale-1	TCONS_00003150
C47B2.6a.1	gale-1	TCONS_00003151
C47B2.7b	selb-1	TCONS_00003160
C47B2.9.3	C47B2.9	TCONS_00003162
C47D12.6b.2	tars-1	TCONS_00014279
C47D2.2	cdd-1	TCONS_00062422
C47E8.8	set-5	TCONS_00049217
C48B4.11	C48B4.11	TCONS_00020899
C48B4.4d	ced-7	TCONS_00020903
C48B4.4d	ced-7	TCONS_00020904
C48B4.4d	ced-7	TCONS_00020906
C48B4.6	C48B4.6	TCONS_00020891
C48B4.8a	C48B4.8	TCONS_00020892
C48G7.3i.2	tag-333	TCONS_00054588
C49C3.6	C49C3.6	TCONS_00033465
C49H3.4	C49H3.4	TCONS_00025093
C49H3.5a.1	ntl-4	TCONS_00025088
C49H3.5a.1	ntl-4	TCONS_00025089
C49H3.8	arp-11	TCONS_00036871
C50A2.2	C50A2.2	TCONS_00022002
C50B6.14a	nhr-129	TCONS_00054178
C50B8.1.1	C50B8.1	TCONS_00048866
C50B8.5	C50B8.5	TCONS_00048871
C50C3.1	C50C3.1	TCONS_00017088
C50D2.6	C50D2.6	TCONS_00007176
C50F4.14b	C50F4.14	TCONS_00052910
C50H2.1	fshr-1	TCONS_00047773
C51F7.1.1	frm-7	TCONS_00048539
C52E12.4	C52E12.4	TCONS_00012940
C52E12.4	C52E12.4	TCONS_00012941
C52E4.1	cpr-1	TCONS_00048432
C52E4.3.1	snr-4	TCONS_00053757
C52E4.6a.1	cyl-1	TCONS_00053769
C53A5.16	C53A5.16	TCONS_00054514
C53A5.16	C53A5.16	TCONS_00054515
C53A5.6b	C53A5.6	TCONS_00054524
C53B4.3.1	C53B4.3	TCONS_00037149
C53B4.4b	C53B4.4	TCONS_00025439
C53B4.4e	C53B4.4	TCONS_00025437
C53B4.6.1	C53B4.6	TCONS_00025442
C53B4.7e	bre-1	TCONS_00025443
C53B7.7	C53B7.7	TCONS_00062021
C53C11.1	C53C11.1	TCONS_00060247
C53H9.2c.3	C53H9.2	TCONS_00000323
C54C6.2	ben-1	TCONS_00019170
C54D2.5c	cca-1	TCONS_00062319
C54F6.12	C54F6.12	TCONS_00052401
C54G10.4a	C54G10.4	TCONS_00054562
C54G4.1a	rskn-2	TCONS_00001902
C54G4.7.1	C54G4.7	TCONS_00001905
C54G4.7.1	C54G4.7	TCONS_00001906
C54G4.7.2	C54G4.7	TCONS_00001904
C55A6.10	C55A6.10	TCONS_00048267
C55A6.10	C55A6.10	TCONS_00048269
C55A6.4	C55A6.4	TCONS_00053625
C55B7.3	C55B7.3	TCONS_00001476
C55B7.8.1	dbr-1	TCONS_00005009
C55B7.9.1	mdt-18	TCONS_00005011
C55F2.1b.1	C55F2.1	TCONS_00025077
C55F2.1b.1	C55F2.1	TCONS_00025084
C56C10.1	vps-33.2	TCONS_00008937
C56C10.3.1	vps-32.1	TCONS_00008935
C56E6.3a	toe-2	TCONS_00012775
C56G2.7	C56G2.7	TCONS_00020007
C56G2.7	C56G2.7	TCONS_00020008
CD4.4	vps-37	TCONS_00046595
CD4.8	CD4.8	TCONS_00051834
cTel54X.1	fbxa-6	TCONS_00018419
D1007.16	eaf-1	TCONS_00000927
D1007.5b.1	D1007.5	TCONS_00004449
D1007.6.1	rps-10	TCONS_00004451
D1014.3.1	snap-1	TCONS_00047287
D1014.3.1	snap-1	TCONS_00047289
D1022.4	D1022.4	TCONS_00013045
D1022.4	D1022.4	TCONS_00013046
D1022.7a.1	aka-1	TCONS_00013052
D1022.7a.1	aka-1	TCONS_00013053
D1025.10	D1025.10	TCONS_00059651
D1037.1	D1037.1	TCONS_00000686
D1037.1	D1037.1	TCONS_00000687
D1043.1	D1043.1	TCONS_00010351
D1046.1b.3	cfim-2	TCONS_00025414
D1046.1b.3	cfim-2	TCONS_00025415
D1046.1b.3	cfim-2	TCONS_00025417
D1054.1	D1054.1	TCONS_00053311
D1054.1	D1054.1	TCONS_00053312
D1054.1	D1054.1	TCONS_00053313
D1081.9	D1081.9	TCONS_00005537
D1081.9	D1081.9	TCONS_00005538
D2005.4.1	D2005.4	TCONS_00001829
D2007.5.1	atg-13	TCONS_00020509
D2013.3	D2013.3	TCONS_00013616
D2013.8a.1	scp-1	TCONS_00009784
D2013.8a.1	scp-1	TCONS_00009786
D2013.8a.1	scp-1	TCONS_00009787
D2023.1e	D2023.1	TCONS_00048373
D2023.1e	D2023.1	TCONS_00048379
D2023.2.1	pyc-1	TCONS_00053718
D2023.7	col-158	TCONS_00048385
D2024.5b.1	D2024.5	TCONS_00036638
D2030.7	D2030.7	TCONS_00001763
D2030.7	D2030.7	TCONS_00001764
D2045.6	cul-1	TCONS_00017701
D2045.6	cul-1	TCONS_00017702
D2096.12.1	D2096.12	TCONS_00025240
D2096.7b	D2096.7	TCONS_00036994
DH11.2	DH11.2	TCONS_00009394
DY3.4a.1	trt-1	TCONS_00002076
DY3.7.1	sup-17	TCONS_00002092
E01A2.6.2	E01A2.6	TCONS_00004334
E01A2.6.2	E01A2.6	TCONS_00004335
E01G4.1	tbc-14	TCONS_00014624
E02C12.8c	E02C12.8	TCONS_00052871
E02D9.1c	E02D9.1	TCONS_00001560
E02H1.3.2	tag-124	TCONS_00009849
E02H9.3b	E02H9.3	TCONS_00015515
E02H9.3b	E02H9.3	TCONS_00015516
E03G2.3	mec-5	TCONS_00059990
E04A4.7.2	cyc-2.1	TCONS_00034450
E04F6.6	E04F6.6	TCONS_00012995
E04F6.7	dhs-7	TCONS_00012998
EEED8.13.1	EEED8.13	TCONS_00012434
EEED8.8	ndx-6	TCONS_00012420
EEED8.8	ndx-6	TCONS_00012423
F01D5.8	F01D5.8	TCONS_00010864
F01F1.10a	eng-1	TCONS_00019830
F01F1.1b	F01F1.1	TCONS_00016466
F01F1.8b.1	cct-6	TCONS_00019822
F01G10.2	ech-8	TCONS_00037563
F01G4.5	F01G4.5	TCONS_00037856
F02A9.3.2	far-2	TCONS_00017340
F02C12.1	F02C12.1	TCONS_00059393
F02E9.2a	lin-28	TCONS_00005504
F02E9.2b	lin-28	TCONS_00005507
F02E9.7	F02E9.7	TCONS_00001991
F02H6.1	F02H6.1	TCONS_00027773
F02H6.3b	F02H6.3	TCONS_00027785
F02H6.5b	sqrd-1	TCONS_00027792
F07A11.6d.1	din-1	TCONS_00014257
F07A5.7b.1	unc-15	TCONS_00005288
F07A5.7b.1	unc-15	TCONS_00005291
F07A5.7b.3	unc-15	TCONS_00005289
F07C6.4b	F07C6.4	TCONS_00026592
F07F6.4.1	F07F6.4	TCONS_00012438
F08A7.1a	F08A7.1	TCONS_00033509
F08A8.3	F08A8.3	TCONS_00003141
F08B1.2	gcy-12	TCONS_00008497
F08B4.1b	dic-1	TCONS_00025340
F08B4.6	hst-1	TCONS_00037060
F08C6.1a.1	adt-2	TCONS_00057898
F08C6.4b	sto-1	TCONS_00057885
F08F1.5	ced-8	TCONS_00062484
F08F8.4	F08F8.4	TCONS_00020313
F08G5.5.1	ugt-65	TCONS_00026493
F09E5.2.1	F09E5.2	TCONS_00008523
F09E5.8.1	F09E5.8	TCONS_00008512
F09E8.3	msh-5	TCONS_00026701
F09F7.3.1	F09F7.3	TCONS_00016349
F09G8.2	crn-7	TCONS_00017119
F10C2.4	F10C2.4	TCONS_00048443
F10C5.1.1	mat-3	TCONS_00015092
F10D2.10	F10D2.10	TCONS_00052303
F10D7.3	F10D7.3	TCONS_00064444
F10E9.6c	mig-10	TCONS_00017120
F10G7.10a	F10G7.10	TCONS_00012223
F10G8.3.1	npp-17	TCONS_00002406
F10G8.7.1	ercc-1	TCONS_00002408
F11A10.4	mon-2	TCONS_00026377
F11A10.4	mon-2	TCONS_00026380
F11A6.1a.2	kpc-1	TCONS_00002826
F11A6.1a.2	kpc-1	TCONS_00002828
F11C1.5a.1	F11C1.5	TCONS_00059285
F11C3.1	F11C3.1	TCONS_00003551
F11C3.3.1	unc-54	TCONS_00007105
F11C3.3.2	unc-54	TCONS_00007106
F11C3.3.3	unc-54	TCONS_00007107
F11F1.1	F11F1.1	TCONS_00018322
F12A10.8	F12A10.8	TCONS_00012459
F12B6.1	abt-2	TCONS_00003911
F12B6.2a	F12B6.2	TCONS_00000408
F12E12.11	F12E12.11	TCONS_00012054
F12E12.3	F12E12.3	TCONS_00008080
F12F6.3.2	rib-1	TCONS_00026214
F13A7.14	F13A7.14	TCONS_00049694
F13B12.3	F13B12.3	TCONS_00025894
F13B9.1a	F13B9.1	TCONS_00058076
F13D12.2.1	ldh-1	TCONS_00010375
F13D12.8	F13D12.8	TCONS_00014287
F13E6.1.1	F13E6.1	TCONS_00062992
F13E9.11a	F13E9.11	TCONS_00037771
F13G3.10c.2	F13G3.10	TCONS_00005265
F13G3.7b.1	F13G3.7	TCONS_00001684
F13H6.1b.1	F13H6.1	TCONS_00046815
F14B4.2b	F14B4.2	TCONS_00005791
F14B6.3.1	F14B6.3	TCONS_00002933
F14B6.3.1	F14B6.3	TCONS_00002934
F14B8.5c.1	F14B8.5	TCONS_00062048
F14D12.6a	octr-1	TCONS_00061643
F14D2.15	F14D2.15	TCONS_00011950
F14D2.15	F14D2.15	TCONS_00011951
F14D2.2.1	F14D2.2	TCONS_00007962
F14D2.2.2	F14D2.2	TCONS_00007961
F14D2.2.2	F14D2.2	TCONS_00007964
F14D2.8.1	F14D2.8	TCONS_00011961
F14D7.6a	F14D7.6	TCONS_00049100
F14D7.6a	F14D7.6	TCONS_00049103
F15B9.4	inft-2	TCONS_00048741
F15E6.3	F15E6.3	TCONS_00022660
F15E6.6	F15E6.6	TCONS_00034314
F16A11.2	F16A11.2	TCONS_00005835
F16B4.11	nhr-179	TCONS_00050951
F16B4.11	nhr-179	TCONS_00050952
F17A9.1	fbxa-178	TCONS_00046739
F17A9.5	F17A9.5	TCONS_00051963
F17C11.1	F17C11.1	TCONS_00048057
F17C11.9b.1	eef-1G	TCONS_00048073
F17C11.9b.2	eef-1G	TCONS_00048075
F17E5.2	F17E5.2	TCONS_00059166
F17E9.1	col-116	TCONS_00025236
F18A1.6b.1	F18A1.6	TCONS_00013129
F18A11.1.1	puf-6	TCONS_00014577
F18A11.1.1	puf-6	TCONS_00014578
F18A12.7	F18A12.7	TCONS_00011974
F18C12.2a.1	rme-8	TCONS_00001918
F18C12.2a.1	rme-8	TCONS_00001919
F18C12.2a.1	rme-8	TCONS_00001920
F18C12.2b	rme-8	TCONS_00001922
F18E2.1	F18E2.1	TCONS_00054006
F18H3.3a.1	pab-2	TCONS_00063639
F19B6.1a.1	F19B6.1	TCONS_00038243
F19B6.1a.1	F19B6.1	TCONS_00038244
F19B6.1a.2	F19B6.1	TCONS_00038246
F19C7.2.1	F19C7.2	TCONS_00022735
F19F10.12	F19F10.12	TCONS_00047136
F20B6.9.2	F20B6.9	TCONS_00061306
F20D1.2	tbc-1	TCONS_00059760
F20G4.2	F20G4.2	TCONS_00005395
F20G4.3	nmy-2	TCONS_00005397
F20G4.3	nmy-2	TCONS_00005398
F20G4.3	nmy-2	TCONS_00005399
F21A10.2a.1	F21A10.2	TCONS_00062862
F21A10.2a.2	F21A10.2	TCONS_00062863
F21A10.2c	F21A10.2	TCONS_00062865
F21C10.10.1	F21C10.10	TCONS_00047545
F21D5.3.1	F21D5.3	TCONS_00025352
F21D5.4	F21D5.4	TCONS_00025356
F21D5.7.1	F21D5.7	TCONS_00037072
F21F3.4	F21F3.4	TCONS_00001014
F21H11.2a	sax-2	TCONS_00016213
F21H11.2b	sax-2	TCONS_00016215
F22A3.7	ttr-36	TCONS_00057588
F22B3.4	F22B3.4	TCONS_00026178
F22B5.6	F22B5.6	TCONS_00013351
F22B5.7	zyg-9	TCONS_00009523
F22B7.10	dpy-19	TCONS_00020646
F22B7.6b.1	polk-1	TCONS_00020635
F22D3.1b	ceh-38	TCONS_00009065
F22D6.4.1	nduf-6	TCONS_00001621
F22D6.5	prpf-4	TCONS_00005183
F22D6.5	prpf-4	TCONS_00005184
F22D6.5	prpf-4	TCONS_00005185
F22D6.5	prpf-4	TCONS_00005186
F22D6.8.1	F22D6.8	TCONS_00005189
F22D6.8.2	F22D6.8	TCONS_00005188
F22D6.9	F22D6.9	TCONS_00001625
F22D6.9	F22D6.9	TCONS_00001626
F22G12.8.1	F22G12.8	TCONS_00003206
F23C8.3	F23C8.3	TCONS_00000444
F23C8.5.1	F23C8.5	TCONS_00003941
F23F1.1	nfyc-1	TCONS_00007160
F23H11.2	F23H11.2	TCONS_00015176
F25B5.1b	dct-6	TCONS_00016497
F25B5.1b	dct-6	TCONS_00016498
F25B5.6a	F25B5.6	TCONS_00019873
F25B5.7c	psf-1	TCONS_00019877
F25B5.7c	psf-1	TCONS_00019878
F25C8.2a	amx-3	TCONS_00056083
F25C8.4	acs-12	TCONS_00050698
F25D1.5	F25D1.5	TCONS_00053239
F25E5.5.1	F25E5.5	TCONS_00047111
F25H2.13.1	rtel-1	TCONS_00002544
F25H2.6.1	F25H2.6	TCONS_00002533
F25H5.1f	lim-9	TCONS_00005761
F25H5.6.1	F25H5.6	TCONS_00005754
F25H8.2	F25H8.2	TCONS_00025745
F25H8.3	gon-1	TCONS_00037444
F25H8.3	gon-1	TCONS_00037446
F25H9.2	F25H9.2	TCONS_00048842
F25H9.5a.1	frm-10	TCONS_00048844
F26A3.8	rrf-1	TCONS_00005339
F26B1.2a.2	F26B1.2	TCONS_00001411
F26B1.2a.2	F26B1.2	TCONS_00001421
F26D10.10	gln-5	TCONS_00045372
F26D11.1.1	F26D11.1	TCONS_00047249
F26D11.1.2	F26D11.1	TCONS_00047250
F26E4.8.1	tba-1	TCONS_00006007
F26F4.4.1	tag-340	TCONS_00016147
F26F4.7	nhl-2	TCONS_00019564
F26F4.7	nhl-2	TCONS_00019568
F26F4.9a	F26F4.9	TCONS_00019574
F26H11.2f	nurf-1	TCONS_00010939
F26H9.2	F26H9.2	TCONS_00005797
F26H9.2	F26H9.2	TCONS_00005798
F26H9.7	uev-3	TCONS_00002190
F26H9.7	uev-3	TCONS_00002191
F27B3.6	F27B3.6	TCONS_00020085
F27C1.7a.3	atp-3	TCONS_00004677
F27D4.6a.2	F27D4.6	TCONS_00001811
F28B3.1.2	F28B3.1	TCONS_00001023
F28B3.1.2	F28B3.1	TCONS_00001028
F28B3.5a	F28B3.5	TCONS_00001022
F28B3.7a.1	him-1	TCONS_00004523
F28C1.3a	F28C1.3	TCONS_00048590
F28C1.3a	F28C1.3	TCONS_00048593
F28C6.4a.2	F28C6.4	TCONS_00013392
F28C6.4a.2	F28C6.4	TCONS_00013393
F28C6.4a.2	F28C6.4	TCONS_00013397
F28D9.1	rsr-1	TCONS_00006328
F28D9.1	rsr-1	TCONS_00006329
F28D9.1	rsr-1	TCONS_00006330
F28D9.1	rsr-1	TCONS_00006331
F28D9.1	rsr-1	TCONS_00006334
F28D9.1	rsr-1	TCONS_00006336
F28D9.1	rsr-1	TCONS_00006337
F28F8.6.1	atx-3	TCONS_00054822
F28F8.9a	F28F8.9	TCONS_00054828
F28F8.9a	F28F8.9	TCONS_00054829
F28H6.6	F28H6.6	TCONS_00063761
F29B9.2a	F29B9.2	TCONS_00022755
F29B9.6.1	ubc-9	TCONS_00022748
F29B9.8.1	F29B9.8	TCONS_00022742
F29B9.8.1	F29B9.8	TCONS_00022745
F29C12.3	rict-1	TCONS_00014590
F29C4.1a	daf-1	TCONS_00021775
F29D11.1	lrp-1	TCONS_00001777
F29D11.2	capg-1	TCONS_00005334
F29G9.1	F29G9.1	TCONS_00046725
F29G9.6a	dhs-17	TCONS_00051940
F30F8.9a	F30F8.9	TCONS_00001837
F30F8.9a	F30F8.9	TCONS_00001838
F30F8.9a	F30F8.9	TCONS_00001839
F31C3.3	F31C3.3	TCONS_00007132
F31C3.6a	F31C3.6	TCONS_00007134
F31C3.6a	F31C3.6	TCONS_00007135
F31D4.3.1	fkb-6	TCONS_00050683
F31E3.5.1	eef-1A.1	TCONS_00020165
F31E3.6	F31E3.6	TCONS_00016786
F31E9.3	F31E9.3	TCONS_00049938
F31F6.2	F31F6.2	TCONS_00063920
F31F7.1a	F31F7.1	TCONS_00046785
F31F7.1b.1	F31F7.1	TCONS_00046788
F32A5.8	F32A5.8	TCONS_00009166
F32A7.3a	eva-1	TCONS_00007101
F32B4.4a	F32B4.4	TCONS_00002776
F32B4.4a	F32B4.4	TCONS_00002778
F32B4.4b.1	F32B4.4	TCONS_00002780
F32B4.4b.2	F32B4.4	TCONS_00002781
F32B5.6b	F32B5.6	TCONS_00000491
F32D1.1	figl-1	TCONS_00051536
F32D1.1	figl-1	TCONS_00051539
F32D1.10.1	mcm-7	TCONS_00046344
F32D1.10.1	mcm-7	TCONS_00046345
F32D1.9.1	fipp-1	TCONS_00046346
F32D8.12b.2	F32D8.12	TCONS_00053361
F32F2.1d	uig-1	TCONS_00054163
F33A8.4.1	F33A8.4	TCONS_00014073
F33D4.2f	itr-1	TCONS_00025026
F33D4.5.1	F33D4.5	TCONS_00036804
F33E11.1	nhr-15	TCONS_00045522
F33G12.4.2	lrr-1	TCONS_00012303
F33G12.4.2	lrr-1	TCONS_00012304
F33H2.1.2	dog-1	TCONS_00007123
F34D10.3	F34D10.3	TCONS_00015813
F35A5.8a	erp-1	TCONS_00061203
F35B12.5	sas-5	TCONS_00048308
F35C12.2a	ncx-4	TCONS_00002333
F35C8.7c.1	chtl-1	TCONS_00061566
F35C8.7c.1	chtl-1	TCONS_00061567
F35C8.9	F35C8.9	TCONS_00057247
F35D6.1a	fem-1	TCONS_00035224
F35E12.4	F35E12.4	TCONS_00054293
F35E12.9b	F35E12.9	TCONS_00054297
F35F10.12.1	arrd-19	TCONS_00051308
F35F11.1.1	F35F11.1	TCONS_00022597
F35G12.1a	mlcd-1	TCONS_00019479
F35G12.2.1	F35G12.2	TCONS_00016031
F35G12.2.3	F35G12.2	TCONS_00016032
F35G12.3a	sel-5	TCONS_00019480
F35G12.7	F35G12.7	TCONS_00019483
F35G2.1a.1	F35G2.1	TCONS_00026403
F35G2.1a.1	F35G2.1	TCONS_00026406
F35G2.1b.1	F35G2.1	TCONS_00026413
F35G2.1b.2	F35G2.1	TCONS_00026411
F35G2.2.1	F35G2.2	TCONS_00038199
F35H10.10	F35H10.10	TCONS_00036980
F35H8.5	exc-7	TCONS_00009846
F36A2.1a.1	cids-2	TCONS_00005636
F36A2.1d	cids-2	TCONS_00005640
F36A2.6.1	rps-15	TCONS_00005642
F36D4.3b	hum-2	TCONS_00047613
F36D4.3b	hum-2	TCONS_00047614
F36D4.3b	hum-2	TCONS_00047621
F36F12.8	ztf-28	TCONS_00045882
F36F2.4.1	syx-7	TCONS_00005691
F36F2.6	fcp-1	TCONS_00005693
F36G3.1.1	F36G3.1	TCONS_00062767
F36H1.2c.1	tag-144	TCONS_00026067
F36H1.4a	lin-3	TCONS_00026076
F36H12.2	F36H12.2	TCONS_00023207
F36H2.1a	tat-5	TCONS_00005776
F36H2.1c	tat-5	TCONS_00005777
F36H2.2	F36H2.2	TCONS_00005779
F36H5.2c.1	math-27	TCONS_00007601
F36H5.2c.2	math-27	TCONS_00007600
F37A4.1.2	F37A4.1	TCONS_00016691
F37C12.2.2	epg-4	TCONS_00016834
F37C12.2.2	epg-4	TCONS_00016836
F37D6.2c.1	F37D6.2	TCONS_00006177
F37H8.2	F37H8.2	TCONS_00014115
F38A5.1a	F38A5.1	TCONS_00036368
F38A5.2b.1	F38A5.2	TCONS_00036371
F38A6.3a.1	hif-1	TCONS_00050663
F38B2.1a.1	ifa-1	TCONS_00058900
F38B2.1a.1	ifa-1	TCONS_00058905
F38E11.5	F38E11.5	TCONS_00025604
F38H4.7.2	tag-30	TCONS_00038077
F39B1.1	piki-1	TCONS_00064016
F39B2.1	F39B2.1	TCONS_00003520
F39B2.10.2	dnj-12	TCONS_00003514
F39B2.4b	sur-2	TCONS_00007095
F39B2.7.1	F39B2.7	TCONS_00007091
F39E9.7	F39E9.7	TCONS_00011938
F39E9.7	F39E9.7	TCONS_00011939
F39H11.2a	tlf-1	TCONS_00005607
F40B5.1	F40B5.1	TCONS_00058101
F40F12.7.1	F40F12.7	TCONS_00017561
F40F12.9a.1	F40F12.9	TCONS_00017555
F40F4.4a	lbp-3	TCONS_00056687
F40F8.1.1	F40F8.1	TCONS_00010200
F40F8.1.4	F40F8.1	TCONS_00010194
F40F9.5	F40F9.5	TCONS_00052952
F40F9.9	aqp-4	TCONS_00047733
F40F9.9	aqp-4	TCONS_00047734
F40H3.1a	F40H3.1	TCONS_00008803
F41H10.11.1	sand-1	TCONS_00023306
F41H10.2.2	F41H10.2	TCONS_00023321
F42A10.1.1	abcf-3	TCONS_00016548
F42A10.1.1	abcf-3	TCONS_00016549
F42A10.1.2	abcf-3	TCONS_00016547
F42A6.7b.1	hrp-1	TCONS_00034109
F42A9.6	F42A9.6	TCONS_00025319
F42C5.9.1	F42C5.9	TCONS_00036669
F42E11.2a	ttyh-1	TCONS_00058925
F42E11.2a	ttyh-1	TCONS_00058926
F42E11.2c	ttyh-1	TCONS_00058927
F42G9.6b	F42G9.6	TCONS_00018612
F42G9.6b	F42G9.6	TCONS_00018613
F42G9.6b	F42G9.6	TCONS_00018615
F43C1.2a.1	mpk-1	TCONS_00019326
F43C1.7	F43C1.7	TCONS_00019330
F43D9.5	taf-11.3	TCONS_00021157
F43G9.4	F43G9.4	TCONS_00005581
F43G9.9.2	cpn-1	TCONS_00005589
F44A2.1a	tag-153	TCONS_00047600
F44A2.1b	tag-153	TCONS_00047599
F44A2.3	F44A2.3	TCONS_00047594
F44A2.5a	F44A2.5	TCONS_00047590
F44B9.7	mdt-30	TCONS_00020479
F44D12.1	F44D12.1	TCONS_00025769
F44D12.2	F44D12.2	TCONS_00037485
F44E2.10	F44E2.10	TCONS_00020698
F44E2.2c.1	retr-1	TCONS_00017279
F44E7.4a	F44E7.4	TCONS_00051876
F44E7.4a	F44E7.4	TCONS_00051877
F44E7.4b	F44E7.4	TCONS_00051879
F44E7.5b	F44E7.5	TCONS_00051883
F44F1.7	vet-6	TCONS_00003248
F45C12.7	btb-6	TCONS_00007569
F45E12.5b.1	F45E12.5	TCONS_00013019
F45E4.10b.2	gfi-4	TCONS_00036786
F45F2.10	F45F2.10	TCONS_00052636
F45F2.10	F45F2.10	TCONS_00052637
F45F2.10	F45F2.10	TCONS_00052638
F45G2.3	exo-1	TCONS_00018338
F45G2.4.1	F45G2.4	TCONS_00018340
F45H11.3	F45H11.3	TCONS_00002480
F45H11.4.2	mgl-2	TCONS_00006141
F46A9.5.1	skr-1	TCONS_00002226
F46A9.5.1	skr-1	TCONS_00002228
F46B6.5a.1	F46B6.5	TCONS_00052969
F46B6.7.1	ztf-7	TCONS_00052977
F46C5.9	F46C5.9	TCONS_00013458
F46E10.9.2	dpy-11	TCONS_00052094
F46E10.9.2	dpy-11	TCONS_00052095
F46F6.1a.1	rme-4	TCONS_00062919
F46H6.2a	dgk-2	TCONS_00061384
F47B8.11	sss-2	TCONS_00049124
F47D12.9b.2	F47D12.9	TCONS_00019998
F47G3.2	asna-2	TCONS_00056493
F47G4.2	F47G4.2	TCONS_00006939
F48E8.2	F48E8.2	TCONS_00016309
F48E8.2	F48E8.2	TCONS_00016310
F48E8.4	F48E8.4	TCONS_00016305
F48E8.8	F48E8.8	TCONS_00019738
F48F5.5	fce-2	TCONS_00050590
F48F7.1b	alg-1	TCONS_00059524
F49E12.9b	F49E12.9	TCONS_00009503
F49E8.3b	pam-1	TCONS_00036753
F49E8.7a.1	F49E8.7	TCONS_00036760
F49E8.7b.1	F49E8.7	TCONS_00036763
F49F1.6	F49F1.6	TCONS_00034287
F49F1.7	F49F1.7	TCONS_00034289
F52A8.2.1	gpb-2	TCONS_00005270
F52A8.2.1	gpb-2	TCONS_00005271
F52A8.6a	F52A8.6	TCONS_00001696
F52B11.1b	F52B11.1	TCONS_00027611
F52B11.1c.1	F52B11.1	TCONS_00027608
F52B5.1a	abts-1	TCONS_00005479
F52C12.1.1	F52C12.1	TCONS_00022174
F52C12.4	F52C12.4	TCONS_00022160
F52C12.4	F52C12.4	TCONS_00022161
F52C12.6	F52C12.6	TCONS_00022170
F52C9.8b	pqe-1	TCONS_00016275
F52C9.8b	pqe-1	TCONS_00016276
F52C9.8b	pqe-1	TCONS_00016279
F52C9.8b	pqe-1	TCONS_00016288
F52D2.6	F52D2.6	TCONS_00056414
F52E1.13a	F52E1.13	TCONS_00052612
F52E1.13a	F52E1.13	TCONS_00052613
F52E4.1a.1	pccb-1	TCONS_00056657
F52F12.3.1	mom-4	TCONS_00006030
F52F12.3.1	mom-4	TCONS_00006032
F52F12.3.1	mom-4	TCONS_00006033
F52F12.7	F52F12.7	TCONS_00002375
F52F12.7	F52F12.7	TCONS_00002376
F52G2.2b.2	rsd-2	TCONS_00038534
F52H2.6	F52H2.6	TCONS_00060876
F52H2.6	F52H2.6	TCONS_00060877
F52H3.1.3	let-268	TCONS_00013834
F52H3.3	bath-38	TCONS_00013840
F53A2.7.2	F53A2.7	TCONS_00018303
F53A3.3a.2	rps-22	TCONS_00015415
F53A3.3b	rps-22	TCONS_00015416
F53B7.3.1	F53B7.3	TCONS_00053416
F53C11.4.1	F53C11.4	TCONS_00054312
F53C3.12	bcmo-2	TCONS_00012096
F53F1.2.2	F53F1.2	TCONS_00048825
F53F1.2.2	F53F1.2	TCONS_00048826
F53F10.2a.1	F53F10.2	TCONS_00000733
F53F10.2a.2	F53F10.2	TCONS_00000732
F53F10.2b.1	F53F10.2	TCONS_00000728
F53F10.2b.1	F53F10.2	TCONS_00000729
F53F10.5.1	npp-11	TCONS_00000716
F53F10.5.1	npp-11	TCONS_00000717
F53F10.8.1	F53F10.8	TCONS_00000722
F53G12.10.2	rpl-7	TCONS_00000031
F53H1.1	F53H1.1	TCONS_00033761
F53H1.1	F53H1.1	TCONS_00033762
F54A3.6	F54A3.6	TCONS_00011650
F54A3.6	F54A3.6	TCONS_00011651
F54B11.5	F54B11.5	TCONS_00063652
F54B3.1b	F54B3.1	TCONS_00009994
F54C9.6a.1	bcs-1	TCONS_00009553
F54D10.4.1	F54D10.4	TCONS_00012073
F54D11.1.1	pmt-2	TCONS_00046397
F54D11.2.1	F54D11.2	TCONS_00046391
F54D5.12.1	F54D5.12	TCONS_00014227
F54D5.7.2	F54D5.7	TCONS_00010337
F54D5.9	F54D5.9	TCONS_00014229
F54D5.9	F54D5.9	TCONS_00014231
F54E4.1	rbc-1	TCONS_00059674
F54E4.1	rbc-1	TCONS_00059677
F54E7.1b.1	pst-2	TCONS_00016405
F54E7.3a.2	par-3	TCONS_00016392
F54E7.3b	par-3	TCONS_00016388
F54E7.3b	par-3	TCONS_00016389
F54E7.3b	par-3	TCONS_00016394
F54G8.3.1	ina-1	TCONS_00020802
F54G8.3.1	ina-1	TCONS_00020803
F55A11.3.1	sel-11	TCONS_00048358
F55A11.4a	F55A11.4	TCONS_00048362
F55A11.4a	F55A11.4	TCONS_00048363
F55A12.1	F55A12.1	TCONS_00001139
F55A12.1	F55A12.1	TCONS_00001140
F55A12.1	F55A12.1	TCONS_00001142
F55A12.1	F55A12.1	TCONS_00001144
F55A3.1	42069	TCONS_00002627
F55A3.1	42069	TCONS_00002628
F55A3.2	F55A3.2	TCONS_00002626
F55A3.3.1	F55A3.3	TCONS_00002622
F55A3.3.1	F55A3.3	TCONS_00002623
F55A3.3.1	F55A3.3	TCONS_00002625
F55A3.5	F55A3.5	TCONS_00006267
F55A3.7	F55A3.7	TCONS_00006272
F55A4.8a	F55A4.8	TCONS_00060567
F55B12.3b.1	sel-10	TCONS_00048948
F55C12.5b	F55C12.5	TCONS_00012601
F55C5.4	capg-2	TCONS_00048532
F55C5.5	tsfm-1	TCONS_00053852
F55C5.7a	rskd-1	TCONS_00053856
F55D12.1	F55D12.1	TCONS_00001875
F55F10.1	F55F10.1	TCONS_00022674
F55F8.2b	F55F8.2	TCONS_00004756
F55F8.5.1	tag-345	TCONS_00004760
F55F8.9a.1	F55F8.9	TCONS_00004769
F55F8.9a.1	F55F8.9	TCONS_00004770
F55H2.7.1	F55H2.7	TCONS_00020882
F56A11.1	gex-2	TCONS_00021880
F56A3.1	fncm-1	TCONS_00001097
F56A3.1	fncm-1	TCONS_00001098
F56A8.3a.2	F56A8.3	TCONS_00018265
F56A8.4.1	F56A8.4	TCONS_00018276
F56A8.4.1	F56A8.4	TCONS_00018277
F56A8.5	F56A8.5	TCONS_00018275
F56B3.2a	F56B3.2	TCONS_00033675
F56B3.2a	F56B3.2	TCONS_00033678
F56B3.4a	F56B3.4	TCONS_00033685
F56C11.1	bli-3	TCONS_00003644
F56C11.5a	F56C11.5	TCONS_00000049
F56C9.10b.1	F56C9.10	TCONS_00020295
F56C9.10b.1	F56C9.10	TCONS_00020296
F56C9.8	F56C9.8	TCONS_00020291
F56D1.2	F56D1.2	TCONS_00008557
F56D1.4d	clr-1	TCONS_00008551
F56D12.1c.1	alh-6	TCONS_00011402
F56D2.5	F56D2.5	TCONS_00019759
F56E3.3b	klp-4	TCONS_00061039
F56E3.3b	klp-4	TCONS_00061041
F56F10.3	cdo-1	TCONS_00060529
F56F10.4	lgl-1	TCONS_00060532
F56F11.4b	F56F11.4	TCONS_00015624
F56H9.5	lin-25	TCONS_00048641
F57B10.6	xpg-1	TCONS_00001491
F57B10.6	xpg-1	TCONS_00001492
F57B9.1	F57B9.1	TCONS_00016776
F57B9.4b	coq-2	TCONS_00016765
F57B9.4b	coq-2	TCONS_00016767
F57B9.5.1	byn-1	TCONS_00016759
F57C12.5b	mrp-1	TCONS_00060468
F57C12.5c	mrp-1	TCONS_00060469
F57C12.5e	mrp-1	TCONS_00060461
F57C12.5e	mrp-1	TCONS_00060463
F57C7.1a	bet-2	TCONS_00058715
F57C7.3a.1	sdn-1	TCONS_00062971
F57C7.3a.2	sdn-1	TCONS_00062973
F57C9.4b.1	F57C9.4	TCONS_00000996
F57C9.4b.1	F57C9.4	TCONS_00000998
F57F5.5.1	pkc-1	TCONS_00053779
F57H12.7	mec-17	TCONS_00036892
F58B3.5a	mars-1	TCONS_00038006
F58B6.3b	par-2	TCONS_00015213
F58D5.1a.2	hrp-2	TCONS_00006544
F58E10.1b	F58E10.1	TCONS_00054351
F58E10.1b	F58E10.1	TCONS_00054352
F58E10.3a.1	F58E10.3	TCONS_00054354
F58F9.3b	F58F9.3	TCONS_00024336
F58G1.1	F58G1.1	TCONS_00010642
F58G11.2	F58G11.2	TCONS_00048897
F58G6.7.1	F58G6.7	TCONS_00025664
F58H1.1b	aman-2	TCONS_00053735
F58H1.3a	F58H1.3	TCONS_00048420
F59A2.6	F59A2.6	TCONS_00015742
F59A2.6	F59A2.6	TCONS_00015743
F59A3.3	F59A3.3	TCONS_00004701
F59A3.3	F59A3.3	TCONS_00004702
F59A3.5.1	rpa-3	TCONS_00004708
F59A6.6a	rnh-1.0	TCONS_00008413
F59A7.8	F59A7.8	TCONS_00045863
F59A7.8	F59A7.8	TCONS_00045864
F59B2.3.2	F59B2.3	TCONS_00020753
F59C6.11	F59C6.11	TCONS_00002526
F59C6.5.1	F59C6.5	TCONS_00002513
F59C6.5.1	F59C6.5	TCONS_00002514
F59D8.1	vit-3	TCONS_00061135
F59D8.2	vit-4	TCONS_00061134
F59E11.11	nhr-143	TCONS_00052752
F59E12.11.1	F59E12.11	TCONS_00012522
F59E12.11.1	F59E12.11	TCONS_00012523
F59E12.11.1	F59E12.11	TCONS_00012524
F59E12.6a	F59E12.6	TCONS_00012511
F59E12.6a	F59E12.6	TCONS_00012513
F59E12.6a	F59E12.6	TCONS_00012514
F59E12.6a	F59E12.6	TCONS_00012515
F59E12.6a	F59E12.6	TCONS_00012516
F59E12.6a	F59E12.6	TCONS_00012517
F59F3.5	ver-4	TCONS_00058818
F59H5.1	F59H5.1	TCONS_00007744
F59H6.1	bath-19	TCONS_00011593
F59H6.9	bath-1	TCONS_00011584
H01G02.3a	H01G02.3	TCONS_00038048
H03A11.2	H03A11.2	TCONS_00064014
H04D03.1	H04D03.1	TCONS_00017692
H04J21.3a.1	gip-1	TCONS_00015481
H05C05.1a.2	H05C05.1	TCONS_00015639
H05C05.1a.2	H05C05.1	TCONS_00015640
H05C05.1a.2	H05C05.1	TCONS_00015641
H06H21.10a	tat-2	TCONS_00034497
H06O01.3	ctg-1	TCONS_00001604
H12C20.2a	pms-2	TCONS_00053636
H13N06.6a	tbh-1	TCONS_00064082
H14A12.2a	fum-1	TCONS_00016905
H17B01.3	lips-14	TCONS_00011455
H17B01.3	lips-14	TCONS_00011456
H19M22.2b	let-805	TCONS_00015574
H20J04.4b	H20J04.4	TCONS_00008222
H20J04.4b	H20J04.4	TCONS_00008225
H20J04.6	H20J04.6	TCONS_00008217
H21P03.2.2	H21P03.2	TCONS_00026199
H25P06.4	H25P06.4	TCONS_00006359
H26D21.2.1	msh-2	TCONS_00004234
H28O16.1c	H28O16.1	TCONS_00003049
H31G24.3	H31G24.3	TCONS_00000787
H34C03.2	H34C03.2	TCONS_00024687
H34C03.2	H34C03.2	TCONS_00024688
H34C03.2	H34C03.2	TCONS_00024690
H34I24.2	H34I24.2	TCONS_00015620
H37A05.1	lpin-1	TCONS_00054270
H37N21.1	H37N21.1	TCONS_00005196
H37N21.1	H37N21.1	TCONS_00005197
H38K22.1	evl-14	TCONS_00019399
H38K22.3	tag-131	TCONS_00015930
H38K22.3	tag-131	TCONS_00015936
H39E23.1a	par-1	TCONS_00054388
H40L08.1	H40L08.1	TCONS_00063974
JC8.10b	unc-26	TCONS_00038461
JC8.13	tag-115	TCONS_00038443
JC8.13	tag-115	TCONS_00038444
JC8.5.1	JC8.5	TCONS_00026720
K01C8.7a	K01C8.7	TCONS_00009482
K01D12.6	K01D12.6	TCONS_00053899
K01G5.10	K01G5.10	TCONS_00021215
K01G5.10	K01G5.10	TCONS_00021216
K02A11.1b.2	gfi-2	TCONS_00002311
K02B2.3.1	K02B2.3	TCONS_00035795
K02D10.5	snap-29	TCONS_00017263
K02F2.2.1	ahcy-1	TCONS_00001569
K02F2.4	ulp-5	TCONS_00001564
K02F2.6	ser-3	TCONS_00005102
K02F3.12a	K02F3.12	TCONS_00015165
K02G10.3.1	tmem-135	TCONS_00057056
K03B4.3a	taf-10	TCONS_00046405
K03D10.3	mys-2	TCONS_00003414
K03E6.1b	lim-6	TCONS_00056267
K03H1.2	mog-1	TCONS_00021031
K03H6.6.4	K03H6.6	TCONS_00033801
K03H6.6.4	K03H6.6	TCONS_00033804
K03H6.6.4	K03H6.6	TCONS_00033806
K04C1.5	K04C1.5	TCONS_00059600
K04D7.2a.1	mspn-1	TCONS_00025829
K04D7.2a.1	mspn-1	TCONS_00025830
K04E7.2.1	pept-1	TCONS_00057575
K04E7.2.2	pept-1	TCONS_00057574
K04F10.4a.1	bli-4	TCONS_00001424
K04F10.4a.1	bli-4	TCONS_00001428
K04F10.4b	bli-4	TCONS_00001430
K04F10.4d	bli-4	TCONS_00001432
K04G7.11.1	K04G7.11	TCONS_00020230
K04G7.11.1	K04G7.11	TCONS_00020233
K04H4.1a	emb-9	TCONS_00020838
K04H4.1a	emb-9	TCONS_00020839
K04H4.1b	emb-9	TCONS_00020837
K05C4.6.2	hmp-2	TCONS_00003510
K06A5.4	knl-2	TCONS_00001455
K06A5.6.1	acdh-3	TCONS_00004997
K06A5.8d	K06A5.8	TCONS_00005001
K06A5.8d	K06A5.8	TCONS_00005003
K06C4.8	K06C4.8	TCONS_00047479
K06H7.3.1	K06H7.3	TCONS_00017058
K06H7.4.1	grp-1	TCONS_00017057
K06H7.4.1	grp-1	TCONS_00017059
K07A1.3	K07A1.3	TCONS_00005934
K07A1.8.1	ile-1	TCONS_00005940
K07A1.8.1	ile-1	TCONS_00005941
K07A1.9c	K07A1.9	TCONS_00005947
K07A12.1.1	K07A12.1	TCONS_00002050
K07A12.5	K07A12.5	TCONS_00005603
K07B1.6b.1	K07B1.6	TCONS_00052851
K07B1.8	K07B1.8	TCONS_00052849
K07B1.8	K07B1.8	TCONS_00052853
K07C10.1	ptr-13	TCONS_00014109
K07C11.7a	K07C11.7	TCONS_00052557
K07C5.5	ceeh-2	TCONS_00053174
K07D4.7b	tag-218	TCONS_00008141
K07D8.1	mup-4	TCONS_00020327
K07F5.13c	npp-1	TCONS_00025717
K07G5.1	crml-1	TCONS_00005201
K07G5.1	crml-1	TCONS_00005203
K07H8.1	K07H8.1	TCONS_00025209
K07H8.2b.1	K07H8.2	TCONS_00025194
K07H8.2b.1	K07H8.2	TCONS_00025197
K07H8.2b.1	K07H8.2	TCONS_00025199
K07H8.2b.1	K07H8.2	TCONS_00025201
K08D8.4c	K08D8.4	TCONS_00038374
K08E3.3a	toca-2	TCONS_00018406
K08E3.3b	toca-2	TCONS_00018407
K08E3.8.1	mdt-29	TCONS_00018411
K08E4.3	K08E4.3	TCONS_00026365
K08F11.4b.1	yars-1	TCONS_00034432
K08F4.1.2	K08F4.1	TCONS_00037518
K08F8.1b.1	K08F8.1	TCONS_00009602
K08F8.1b.2	K08F8.1	TCONS_00009608
K08F8.1d.1	K08F8.1	TCONS_00009616
K08F9.4	K08F9.4	TCONS_00049327
K08H2.4	K08H2.4	TCONS_00059347
K09B11.2a.1	nol-9	TCONS_00026779
K09B11.2a.1	nol-9	TCONS_00026781
K09B11.9a	uso-1	TCONS_00038517
K09E4.2.1	K09E4.2	TCONS_00014784
K09E4.2.1	K09E4.2	TCONS_00014786
K09E9.2.1	erv-46	TCONS_00064117
K09F5.6	K09F5.6	TCONS_00057940
K09F6.7	K09F6.7	TCONS_00011655
K09G1.1c	K09G1.1	TCONS_00047685
K09G1.1d	K09G1.1	TCONS_00047680
K10B2.2a	K10B2.2	TCONS_00008857
K10B3.10	spc-1	TCONS_00061028
K10B3.9.1	mai-1	TCONS_00061025
K10C2.3	K10C2.3	TCONS_00061898
K10C3.5a	K10C3.5	TCONS_00002340
K10C3.5a	K10C3.5	TCONS_00002341
K10C3.6c.1	nhr-49	TCONS_00002348
K10E9.1	K10E9.1	TCONS_00000053
K11C4.3a	unc-70	TCONS_00046952
K11C4.3b	unc-70	TCONS_00046951
K11C4.3b	unc-70	TCONS_00046953
K11C4.3b	unc-70	TCONS_00046954
K11C4.5b	unc-68	TCONS_00052227
K11D2.2.2	asah-1	TCONS_00003009
K11D2.5	K11D2.5	TCONS_00003014
K11D9.1a	klp-7	TCONS_00017793
K11H12.3	K11H12.3	TCONS_00033659
K11H12.8b	K11H12.8	TCONS_00021901
K11H3.8a	K11H3.8	TCONS_00017539
K12B6.8.2	K12B6.8	TCONS_00052008
K12C11.4	dapk-1	TCONS_00000228
K12C11.4	dapk-1	TCONS_00000229
K12D12.2.2	npp-3	TCONS_00014329
K12F2.1	myo-3	TCONS_00053840
M01A10.2e	tom-1	TCONS_00001175
M01B12.4c	M01B12.4	TCONS_00004085
M01B12.4c	M01B12.4	TCONS_00004086
M01B12.4c	M01B12.4	TCONS_00004087
M01B12.4c	M01B12.4	TCONS_00004088
M01D7.7b	egl-30	TCONS_00000336
M01E11.1	M01E11.1	TCONS_00001187
M01E11.5.1	cey-3	TCONS_00004729
M01F1.3.1	M01F1.3	TCONS_00019153
M01F1.7	M01F1.7	TCONS_00019168
M01G5.5	snf-6	TCONS_00018815
M01H9.3b	M01H9.3	TCONS_00034359
M01H9.4a	M01H9.4	TCONS_00034366
M01H9.4b	M01H9.4	TCONS_00034364
M02B1.3.1	M02B1.3	TCONS_00026597
M02B7.5	M02B7.5	TCONS_00034219
M02B7.5	M02B7.5	TCONS_00034220
M02B7.5	M02B7.5	TCONS_00034222
M02D8.3	M02D8.3	TCONS_00062570
M02D8.4b.1	asns-2	TCONS_00062572
M02H5.4.1	nhr-202	TCONS_00045563
M03A1.1a	vab-1	TCONS_00008282
M03A1.1a	vab-1	TCONS_00008283
M03A8.4.1	gei-15	TCONS_00062003
M03C11.2	M03C11.2	TCONS_00021140
M03C11.3	M03C11.3	TCONS_00017684
M03C11.6	M03C11.6	TCONS_00021144
M03F8.1	M03F8.1	TCONS_00046691
M03F8.1	M03F8.1	TCONS_00046694
M03F8.1	M03F8.1	TCONS_00046695
M04B2.4.1	M04B2.4	TCONS_00037971
M04C3.1b	M04C3.1	TCONS_00055739
M05B5.5a	hlh-2	TCONS_00005213
M05D6.4.1	lact-4	TCONS_00013357
M05D6.6.3	M05D6.6	TCONS_00013364
M106.2	M106.2	TCONS_00014017
M110.1	col-76	TCONS_00009447
M110.4b	ifg-1	TCONS_00009451
M110.4b	ifg-1	TCONS_00009452
M110.4b	ifg-1	TCONS_00009453
M110.5c	dab-1	TCONS_00009461
M116.5	M116.5	TCONS_00037002
M116.5	M116.5	TCONS_00037003
M117.1.1	M117.1	TCONS_00026296
M117.1.1	M117.1	TCONS_00026297
M151.2	M151.2	TCONS_00008051
M18.6	M18.6	TCONS_00026382
M18.7a.2	aly-3	TCONS_00026385
M199.5	col-135	TCONS_00041563
M4.1	M4.1	TCONS_00022402
M7.5.1	atg-7	TCONS_00037832
PAR2.3b.1	aak-1	TCONS_00020673
PAR2.4a.1	mig-22	TCONS_00020679
R01B10.5.1	jamp-1	TCONS_00051948
R02D3.3.1	R02D3.3	TCONS_00033555
R02D3.4	R02D3.4	TCONS_00033558
R02D3.7	R02D3.7	TCONS_00033563
R03D7.1	R03D7.1	TCONS_00010147
R03D7.1	R03D7.1	TCONS_00010148
R04E5.8a	R04E5.8	TCONS_00062582
R05D11.9	R05D11.9	TCONS_00002021
R05D3.1	R05D3.1	TCONS_00017155
R05D3.1	R05D3.1	TCONS_00017156
R05D3.1	R05D3.1	TCONS_00017157
R05D3.1	R05D3.1	TCONS_00017164
R05D3.3.3	R05D3.3	TCONS_00017152
R05D3.4a	rfp-1	TCONS_00017147
R05D3.7	unc-116	TCONS_00020565
R05D3.8	R05D3.8	TCONS_00020566
R05F9.1b	R05F9.1	TCONS_00008372
R05G6.8	plc-4	TCONS_00036741
R05H10.3a	R05H10.3	TCONS_00011028
R05H10.3a	R05H10.3	TCONS_00011032
R05H5.5	R05H5.5	TCONS_00013874
R06A4.4a	imb-2	TCONS_00010917
R06A4.7	mes-2	TCONS_00010924
R06A4.8	agl-1	TCONS_00014842
R06B10.4a	trp-2	TCONS_00015189
R06C1.1.1	hda-3	TCONS_00006511
R06C7.2	R06C7.2	TCONS_00005220
R06C7.2	R06C7.2	TCONS_00005222
R06C7.5a	R06C7.5	TCONS_00005229
R06C7.7a.1	lin-61	TCONS_00005233
R06F6.2	vps-11	TCONS_00014004
R06F6.8b	R06F6.8	TCONS_00014011
R07B1.10	lec-8	TCONS_00058542
R07B7.1	clh-6	TCONS_00053785
R07B7.8	R07B7.8	TCONS_00053798
R07B7.8	R07B7.8	TCONS_00053801
R07E4.6a	kin-2	TCONS_00061763
R07E5.3.1	snfc-5	TCONS_00015973
R07E5.3.1	snfc-5	TCONS_00015974
R07E5.8.1	cku-80	TCONS_00015988
R07G3.7b.1	R07G3.7	TCONS_00013102
R07H5.1.1	prx-14	TCONS_00026118
R07H5.2a.1	cpt-2	TCONS_00026113
R07H5.3b	R07H5.3	TCONS_00026116
R07H5.3b	R07H5.3	TCONS_00026117
R08C7.2b	R08C7.2	TCONS_00022696
R08C7.3.1	htz-1	TCONS_00022689
R08E5.2a	R08E5.2	TCONS_00051417
R09A8.1c	R09A8.1	TCONS_00059204
R09G11.2a.2	nhr-1	TCONS_00060285
R09H10.3a	R09H10.3	TCONS_00025940
R102.4b	R102.4	TCONS_00037711
R107.1.1	nac-2	TCONS_00020769
R107.6.2	cls-2	TCONS_00017333
R107.8	lin-12	TCONS_00020779
R10D12.13a	R10D12.13	TCONS_00049007
R10D12.13a	R10D12.13	TCONS_00049008
R10D12.13a	R10D12.13	TCONS_00049009
R10D12.13a	R10D12.13	TCONS_00049011
R10D12.13a	R10D12.13	TCONS_00049012
R10E4.2p.1	tag-310	TCONS_00019351
R10E4.6	R10E4.6	TCONS_00015927
R10E8.1.1	R10E8.1	TCONS_00055475
R10E8.1.1	R10E8.1	TCONS_00055476
R119.1	R119.1	TCONS_00003683
R119.4.1	pqn-59	TCONS_00003687
R119.6	taf-4	TCONS_00000082
R11A5.4c.1	R11A5.4	TCONS_00001874
R11B5.1	tbc-12	TCONS_00060862
R11D1.1a	R11D1.1	TCONS_00048653
R11E3.6	eor-1	TCONS_00034473
R11F4.1.1	R11F4.1	TCONS_00008153
R12B2.5b.1	mdt-15	TCONS_00019816
R12C12.1b	R12C12.1	TCONS_00008774
R12C12.7	R12C12.7	TCONS_00012644
R12C12.8a	R12C12.8	TCONS_00012645
R12C12.8a	R12C12.8	TCONS_00012646
R12C12.8a	R12C12.8	TCONS_00012647
R12E2.12.1	R12E2.12	TCONS_00004354
R12H7.3	skr-19	TCONS_00063556
R13.4	miz-1	TCONS_00026006
R13A1.10	R13A1.10	TCONS_00036635
R13A5.1a.1	cup-5	TCONS_00016933
R13A5.1a.1	cup-5	TCONS_00016941
R13G10.1	dpy-27	TCONS_00019225
R13H8.1b.1	daf-16	TCONS_00002610
R144.2a	pcf-11	TCONS_00016180
R144.2a	pcf-11	TCONS_00016182
R144.6.1	R144.6	TCONS_00019624
R144.7b	larp-1	TCONS_00019630
R144.7b	larp-1	TCONS_00019631
R144.7b	larp-1	TCONS_00019632
R151.8	R151.8	TCONS_00020259
R151.8	R151.8	TCONS_00020260
R151.8	R151.8	TCONS_00020261
R166.3	R166.3	TCONS_00013942
R186.1	R186.1	TCONS_00054077
R193.2	R193.2	TCONS_00060587
R31.1a	sma-1	TCONS_00048406
R53.7a.1	aakg-5	TCONS_00013818
R57.1a	R57.1	TCONS_00056156
R57.1a	R57.1	TCONS_00056157
R74.3b.1	xbp-1	TCONS_00015909
R74.3b.2	xbp-1	TCONS_00015908
T01A4.1d	gcy-28	TCONS_00000895
T01A4.1d	gcy-28	TCONS_00000897
T01A4.1d	gcy-28	TCONS_00000900
T01A4.1d	gcy-28	TCONS_00000904
T01B11.3	syx-4	TCONS_00025265
T01B7.4.1	cyn-11	TCONS_00013436
T01C3.7.2	fib-1	TCONS_00054663
T01D1.2a.3	etr-1	TCONS_00007201
T01D1.2a.3	etr-1	TCONS_00007208
T01G1.1a	klp-12	TCONS_00037926
T01G1.1c	klp-12	TCONS_00037927
T01G1.1d.2	klp-12	TCONS_00037920
T01H3.3.1	T01H3.3	TCONS_00013202
T02G5.3	T02G5.3	TCONS_00009117
T02G5.3	T02G5.3	TCONS_00009120
T02G5.4	T02G5.4	TCONS_00009110
T02G5.4	T02G5.4	TCONS_00009111
T02G5.4	T02G5.4	TCONS_00009112
T02G5.9c.4	kars-1	TCONS_00012965
T03E6.8	T03E6.8	TCONS_00055119
T03E6.8	T03E6.8	TCONS_00055121
T03F1.3.1	pgk-1	TCONS_00000736
T03F1.9	hcp-4	TCONS_00004276
T04A8.12	tag-189	TCONS_00016084
T04A8.14	emb-5	TCONS_00019509
T04A8.9.1	dnj-18	TCONS_00016078
T04C12.6.3	act-1	TCONS_00048108
T04D1.4	tag-192	TCONS_00004484
T04F3.1	T04F3.1	TCONS_00048350
T04F8.6	T04F8.6	TCONS_00058994
T04H1.2.1	T04H1.2	TCONS_00053843
T05A10.1m	sma-9	TCONS_00058759
T05A10.1m	sma-9	TCONS_00058763
T05A10.1m	sma-9	TCONS_00058764
T05A12.3.1	T05A12.3	TCONS_00036488
T05B9.1	T05B9.1	TCONS_00014136
T05C1.4a	T05C1.4	TCONS_00012172
T05E12.6a.2	T05E12.6	TCONS_00055228
T05E12.6b	T05E12.6	TCONS_00055232
T05E7.3	T05E7.3	TCONS_00001353
T05E8.2	hil-8	TCONS_00004687
T05G5.5	T05G5.5	TCONS_00020959
T05G5.5	T05G5.5	TCONS_00020960
T05G5.7	rmd-1	TCONS_00017498
T05G5.9a	T05G5.9	TCONS_00020966
T05H10.5c	ufd-2	TCONS_00009407
T05H10.5c	ufd-2	TCONS_00009408
T05H4.11.1	T05H4.11	TCONS_00052037
T05H4.11.1	T05H4.11	TCONS_00052039
T05H4.13b	alh-4	TCONS_00052042
T05H4.13b	alh-4	TCONS_00052043
T05H4.6.1	T05H4.6a	TCONS_00046830
T06A1.5	T06A1.5	TCONS_00045848
T06A10.1	mel-46	TCONS_00044846
T06C12.7	nhr-84	TCONS_00054925
T06D8.5.1	T06D8.5	TCONS_00014127
T06D8.9.1	T06D8.9	TCONS_00010238
T06E4.3b	atl-1	TCONS_00052930
T07A9.10	T07A9.10	TCONS_00021835
T07A9.14	T07A9.14	TCONS_00021832
T07A9.5b	eri-1	TCONS_00033609
T07A9.5b	eri-1	TCONS_00033610
T07A9.5b	eri-1	TCONS_00033612
T07A9.8	T07A9.8	TCONS_00021849
T07A9.9a.2	T07A9.9	TCONS_00021839
T07C4.11a	T07C4.11	TCONS_00021127
T07C4.8	ced-9	TCONS_00017669
T07C5.1c	ugt-50	TCONS_00059221
T07C5.1c	ugt-50	TCONS_00059222
T07D1.2.1	T07D1.2	TCONS_00060838
T07D1.2.1	T07D1.2	TCONS_00060839
T07D3.1	fbxa-200	TCONS_00007369
T07D3.1	fbxa-200	TCONS_00007370
T07D3.4	T07D3.4	TCONS_00007365
T07D3.4	T07D3.4	TCONS_00007366
T07D3.7a	alg-2	TCONS_00007360
T07F10.3	T07F10.3	TCONS_00054048
T07G12.12	him-8	TCONS_00025925
T07G12.6b	zim-1	TCONS_00025913
T07G12.6b	zim-1	TCONS_00025915
T07G12.6b	zim-1	TCONS_00025916
T07G12.6b	zim-1	TCONS_00025917
T07G12.6b	zim-1	TCONS_00025920
T07H6.2	mom-1	TCONS_00057536
T08A11.1	T08A11.1	TCONS_00019340
T08A11.1	T08A11.1	TCONS_00019341
T08A9.5	T08A9.5	TCONS_00057795
T08A9.5	T08A9.5	TCONS_00057796
T08B2.5c	T08B2.5	TCONS_00001359
T08B2.5c	T08B2.5	TCONS_00001361
T08B2.7c	T08B2.7	TCONS_00004943
T08D2.5	T08D2.5	TCONS_00056128
T08D2.7	T08D2.7	TCONS_00056130
T08G2.3.1	acdh-10	TCONS_00064422
T09A12.4d.1	nhr-66	TCONS_00036959
T09E8.1b	T09E8.1	TCONS_00048778
T09F3.5	T09F3.5	TCONS_00010026
T09F5.11	fbxa-84	TCONS_00049341
T09F5.9	clec-47	TCONS_00049339
T10B11.3	ztf-4	TCONS_00001595
T10B11.6.1	T10B11.6	TCONS_00005126
T10C6.10a	T10C6.10	TCONS_00049584
T10C6.7	T10C6.7	TCONS_00054974
T10C6.7	T10C6.7	TCONS_00054975
T10D4.6	T10D4.6	TCONS_00007884
T10E9.2	T10E9.2	TCONS_00001486
T10E9.9	acdh-4	TCONS_00005025
T10F2.4.1	T10F2.4	TCONS_00019666
T10G3.5a	eea-1	TCONS_00054225
T10H10.3	sav-1	TCONS_00060799
T11F9.11	dhs-19	TCONS_00053610
T11G6.3	T11G6.3	TCONS_00037765
T12A2.2.1	T12A2.2	TCONS_00016575
T12A2.8.1	gen-1	TCONS_00019974
T12B5.10	fbxa-60	TCONS_00018666
T12B5.2	fbxa-54	TCONS_00015186
T12D8.1	set-16	TCONS_00018375
T12D8.1	set-16	TCONS_00018377
T12D8.9a	T12D8.9	TCONS_00018371
T12D8.9b	T12D8.9	TCONS_00018370
T12F5.4	lin-59	TCONS_00004238
T12F5.5a	larp-5	TCONS_00004241
T12F5.5b	larp-5	TCONS_00004242
T12G3.2b.1	T12G3.2	TCONS_00038146
T13A10.10	aat-4	TCONS_00036146
T13C5.6	T13C5.6	TCONS_00061831
T13C5.6	T13C5.6	TCONS_00061833
T13F2.7	sna-2	TCONS_00037384
T13H5.2a	ctg-2	TCONS_00009536
T14B4.3	T14B4.3	TCONS_00008984
T14E8.1a	T14E8.1	TCONS_00057601
T14E8.1b.1	T14E8.1	TCONS_00057600
T14G10.7.1	T14G10.7	TCONS_00037530
T16G12.3	T16G12.3	TCONS_00017601
T16G12.5	ekl-6	TCONS_00017606
T16G12.6	T16G12.6	TCONS_00017607
T16H12.1a	T16H12.1	TCONS_00017610
T16H12.4.1	T16H12.4	TCONS_00021068
T17E9.1a.2	kin-18	TCONS_00016531
T17H7.4c.3	pat-12	TCONS_00018573
T17H7.4f.1	pat-12	TCONS_00018587
T18H9.7a	tag-232	TCONS_00052818
T19A5.2a	gck-1	TCONS_00047496
T19A6.4	T19A6.4	TCONS_00001982
T19A6.4	T19A6.4	TCONS_00001983
T19A6.4	T19A6.4	TCONS_00001984
T19A6.4	T19A6.4	TCONS_00001985
T19B10.4a	pqn-70	TCONS_00053509
T19B10.6.1	T19B10.6	TCONS_00053515
T19B10.8	T19B10.8	TCONS_00048173
T19B4.2.1	npp-7	TCONS_00001211
T19B4.7.1	unc-40	TCONS_00004774
T19B4.7.1	unc-40	TCONS_00004775
T19C4.6a	gpa-1	TCONS_00053489
T19D12.2a.1	T19D12.2	TCONS_00008952
T19D12.2c.1	T19D12.2	TCONS_00008956
T19E10.1b	ect-2	TCONS_00013999
T19H5.4b.1	T19H5.4	TCONS_00013671
T20B12.1	T20B12.1	TCONS_00016893
T20B12.6a	mml-1	TCONS_00020317
T20B5.3a	oga-1	TCONS_00062692
T20D3.2.1	T20D3.2	TCONS_00037245
T20D3.7a	vps-26	TCONS_00037256
T20F5.6.1	T20F5.6	TCONS_00004300
T20G5.4	T20G5.4	TCONS_00017643
T20H4.3b	pars-1	TCONS_00016869
T20H4.4.1	adr-2	TCONS_00020265
T21B10.7.1	cct-2	TCONS_00009665
T21C9.13	T21C9.13	TCONS_00047963
T21C9.2a.1	vps-54	TCONS_00053247
T21D12.9a	sma-10	TCONS_00021812
T21E3.3	lrp-2	TCONS_00004304
T22A3.3a	lst-1	TCONS_00002560
T22B7.1c.2	egl-13	TCONS_00057331
T22B7.1c.2	egl-13	TCONS_00057332
T22C1.6	T22C1.6	TCONS_00001885
T22C8.2	chhy-1	TCONS_00013403
T22D1.3b.1	T22D1.3	TCONS_00024773
T22F3.3a	T22F3.3	TCONS_00046189
T22F3.3b.1	T22F3.3	TCONS_00046190
T22F3.3b.1	T22F3.3	TCONS_00046191
T22F3.3b.2	T22F3.3	TCONS_00046193
T22F7.1	T22F7.1	TCONS_00015106
T22H2.5a.1	scrm-1	TCONS_00006442
T23B12.4	T23B12.4	TCONS_00047360
T23D8.3.1	T23D8.3	TCONS_00006051
T23D8.7.1	T23D8.7	TCONS_00002393
T23D8.7.1	T23D8.7	TCONS_00002394
T23D8.9a	sys-1	TCONS_00006058
T23F11.6	T23F11.6	TCONS_00019496
T23G11.7b.1	T23G11.7	TCONS_00001784
T23G5.1.1	rnr-1	TCONS_00020811
T23G5.1.1	rnr-1	TCONS_00020813
T23G5.1.2	rnr-1	TCONS_00020812
T23G5.2a.1	T23G5.2	TCONS_00020817
T23G5.2a.2	T23G5.2	TCONS_00020816
T23H2.3	T23H2.3	TCONS_00004991
T24A11.1a	mtm-3	TCONS_00019221
T24B8.4	T24B8.4	TCONS_00013555
T24D1.1a.1	sqv-5	TCONS_00002385
T24D1.1a.2	sqv-5	TCONS_00002381
T24D1.1b	sqv-5	TCONS_00002380
T24D5.6	T24D5.6	TCONS_00059201
T24H7.2.1	T24H7.2	TCONS_00008825
T25B9.9.1	T25B9.9	TCONS_00025994
T25B9.9.1	T25B9.9	TCONS_00025995
T25C12.3	T25C12.3	TCONS_00063201
T25D10.1	T25D10.1	TCONS_00008876
T25D3.4	T25D3.4	TCONS_00007192
T25F10.3.1	T25F10.3	TCONS_00046915
T25G3.2.2	chs-1	TCONS_00001744
T26A5.5a	T26A5.5	TCONS_00016633
T26A5.8	T26A5.8	TCONS_00020060
T26C5.3a	T26C5.3	TCONS_00009762
T27A3.7	T27A3.7	TCONS_00004919
T27A3.7	T27A3.7	TCONS_00004920
T27E9.5	pssy-2	TCONS_00018352
T27E9.7.2	abcf-2	TCONS_00021666
T27F2.3.1	bir-1	TCONS_00048315
T27F2.3.1	bir-1	TCONS_00048316
T27F6.2	clec-12	TCONS_00006631
T27F6.5a.1	pars-2	TCONS_00003000
T27F6.5a.2	pars-2	TCONS_00002997
T27F6.5a.2	pars-2	TCONS_00002998
T27F6.5a.2	pars-2	TCONS_00002999
T27F6.8	T27F6.8	TCONS_00006633
T27F7.1.1	T27F7.1	TCONS_00008417
T28A8.4	T28A8.4	TCONS_00018355
T28A8.7.1	mlh-1	TCONS_00021678
T28C12.4b	T28C12.4	TCONS_00046796
T28C6.7a	T28C6.7	TCONS_00025377
T28C6.7a	T28C6.7	TCONS_00025379
T28C6.8	T28C6.8	TCONS_00037115
T28C6.8	T28C6.8	TCONS_00037116
T28D6.5b	T28D6.5	TCONS_00017911
T28F12.2e	unc-62	TCONS_00046357
T28F12.3	sos-1	TCONS_00051581
T28F4.1.1	T28F4.1	TCONS_00005304
T28F4.5.1	T28F4.5	TCONS_00001724
T28H10.2	T28H10.2	TCONS_00053941
VC5.4.1	mys-1	TCONS_00052276
VH15N14R.1	VH15N14R.1	TCONS_00005372
VZK822L.1a.1	fat-6	TCONS_00038091
W01C8.4b	set-20	TCONS_00061658
W01C8.4b	set-20	TCONS_00061659
W01D2.5.1	W01D2.5	TCONS_00011018
W01D2.5.1	W01D2.5	TCONS_00011019
W01G7.1	daf-5	TCONS_00014772
W01G7.4	W01G7.4	TCONS_00010868
W02A11.5	bath-34	TCONS_00003093
W02A11.5	bath-34	TCONS_00003094
W02A11.8	bath-35	TCONS_00003099
W02A2.2	far-6	TCONS_00026746
W02B12.3b	rsp-1	TCONS_00010296
W02B12.3b	rsp-1	TCONS_00010300
W02B12.6a	aars-1	TCONS_00014191
W02B12.9.1	W02B12.9	TCONS_00014199
W02B12.9.1	W02B12.9	TCONS_00014200
W02B3.2	grk-2	TCONS_00015119
W02D3.11b.1	hrpf-1	TCONS_00005081
W02D3.3	mec-6	TCONS_00001539
W02D3.4.2	W02D3.4	TCONS_00005068
W03A3.2	polq-1	TCONS_00019806
W03A3.2	polq-1	TCONS_00019810
W03A5.4.1	W03A5.4	TCONS_00019731
W03C9.2	W03C9.2	TCONS_00010434
W03D2.6	W03D2.6	TCONS_00034276
W03D8.3	W03D8.3	TCONS_00004024
W03F8.2	W03F8.2	TCONS_00023137
W03F8.2	W03F8.2	TCONS_00023140
W03F9.10.1	W03F9.10	TCONS_00045486
W03F9.2a	W03F9.2	TCONS_00050720
W03G9.1.1	snf-1	TCONS_00001035
W03G9.4.1	app-1	TCONS_00004530
W03H9.2	W03H9.2	TCONS_00014795
W03H9.2	W03H9.2	TCONS_00014796
W04A4.2	W04A4.2	TCONS_00003332
W04A4.5	W04A4.5	TCONS_00003330
W04A8.1a	W04A8.1	TCONS_00006898
W04A8.2	W04A8.2	TCONS_00003359
W04A8.4	W04A8.4	TCONS_00006900
W04A8.4	W04A8.4	TCONS_00006901
W04C9.1	haf-4	TCONS_00000094
W04D2.4	W04D2.4	TCONS_00053937
W04D2.4	W04D2.4	TCONS_00053939
W04D2.6a.1	W04D2.6	TCONS_00048600
W04D2.6a.1	W04D2.6	TCONS_00048601
W04D2.6a.1	W04D2.6	TCONS_00048603
W04D2.6a.1	W04D2.6	TCONS_00048605
W05F2.2	W05F2.2	TCONS_00004155
W05G11.2	W05G11.2	TCONS_00015012
W05G11.6c	W05G11.6	TCONS_00018427
W05H7.4e	zfp-3	TCONS_00060634
W05H9.2	W05H9.2	TCONS_00057526
W06B4.2	W06B4.2	TCONS_00008255
W06D12.3	fat-5	TCONS_00050042
W06D4.4.1	prmt-2	TCONS_00005715
W06D4.4.1	prmt-2	TCONS_00005716
W06E11.4.1	sbds-1	TCONS_00018546
W06F12.1c	lit-1	TCONS_00018400
W06F12.2a	W06F12.2	TCONS_00021726
W06F12.2b	W06F12.2	TCONS_00021724
W06F12.2d	W06F12.2	TCONS_00021727
W06H8.6.1	W06H8.6	TCONS_00051988
W07A8.2a.1	W07A8.2	TCONS_00056050
W07B3.2a.1	gei-4	TCONS_00018482
W07B3.2b	gei-4	TCONS_00018478
W07B3.2b	gei-4	TCONS_00018480
W07B3.2c.1	gei-4	TCONS_00018481
W07E6.4.1	prp-21	TCONS_00007282
W08F4.8a.1	cdc-37	TCONS_00011266
W08F4.8a.2	cdc-37	TCONS_00011268
W09B12.1.1	ace-1	TCONS_00060063
W09B6.3	eri-3	TCONS_00007426
W09C3.7	W09C3.7	TCONS_00004486
W09C5.7	W09C5.7	TCONS_00003327
W09D10.5	W09D10.5	TCONS_00021197
W09D6.1b	W09D6.1	TCONS_00017865
W09D6.6	hmt-1	TCONS_00021265
W09G10.4a.1	apd-3	TCONS_00012008
W09G10.4b	apd-3	TCONS_00012010
W09G12.9	W09G12.9	TCONS_00022017
W09G3.1a	W09G3.1	TCONS_00006892
W09G3.1a	W09G3.1	TCONS_00006893
W09G3.1b.1	W09G3.1	TCONS_00006895
W09G3.1b.2	W09G3.1	TCONS_00006894
W09G3.3	tag-229	TCONS_00006879
W09G3.3	tag-229	TCONS_00006880
W09G3.3	tag-229	TCONS_00006881
W09G3.3	tag-229	TCONS_00006882
W10C6.1	mat-2	TCONS_00010186
W10C8.2	pop-1	TCONS_00004025
W10D5.2.1	nduf-7	TCONS_00005739
W10D5.3f	gei-17	TCONS_00005729
W10D5.3f	gei-17	TCONS_00005732
W10D5.3f	gei-17	TCONS_00005733
W10D9.4	nfyb-1	TCONS_00011250
W10G11.3	W10G11.3	TCONS_00012015
W10G6.3.1	mua-6	TCONS_00064216
Y102A11A.8	Y102A11A.8	TCONS_00060742
Y102E9.1a.1	odr-4	TCONS_00016704
Y104H12D.2	Y104H12D.2	TCONS_00022005
Y104H12D.2	Y104H12D.2	TCONS_00022006
Y104H12D.2	Y104H12D.2	TCONS_00022009
Y104H12D.3.1	Y104H12D.3	TCONS_00022011
Y104H12D.3.1	Y104H12D.3	TCONS_00022012
Y104H12D.3.1	Y104H12D.3	TCONS_00022015
Y105E8A.19	Y105E8A.19	TCONS_00007003
Y105E8A.7a	eat-18	TCONS_00003456
Y105E8A.7b	eat-18	TCONS_00003462
Y105E8B.1a	lev-11	TCONS_00007048
Y105E8B.1a	lev-11	TCONS_00007050
Y105E8B.2b.1	exoc-8	TCONS_00007063
Y105E8B.7	Y105E8B.7	TCONS_00003483
Y106G6A.1	Y106G6A.1	TCONS_00006042
Y106G6A.2a	Y106G6A.2	TCONS_00006039
Y106G6D.6	Y106G6D.6	TCONS_00006085
Y106G6D.8.1	Y106G6D.8	TCONS_00002424
Y106G6E.5.1	ced-12	TCONS_00006111
Y106G6E.5.1	ced-12	TCONS_00006112
Y108G3AL.1.1	cul-3	TCONS_00045494
Y108G3AL.2	Y108G3AL.2	TCONS_00045492
Y108G3AL.7	Y108G3AL.7	TCONS_00045508
Y108G3AL.7	Y108G3AL.7	TCONS_00045509
Y108G3AL.7	Y108G3AL.7	TCONS_00045510
Y10G11A.1	Y10G11A.1	TCONS_00032327
Y10G11A.1	Y10G11A.1	TCONS_00032328
Y110A2AL.12a	Y110A2AL.12	TCONS_00011811
Y110A2AL.13	Y110A2AL.13	TCONS_00011816
Y110A2AR.2	ubc-15	TCONS_00011821
Y110A7A.10.1	aap-1	TCONS_00001068
Y110A7A.14.1	pas-3	TCONS_00004569
Y110A7A.17a	mat-1	TCONS_00004579
Y110A7A.6b.1	Y110A7A.6	TCONS_00001078
Y110A7A.8.2	Y110A7A.8	TCONS_00001076
Y111B2A.1	Y111B2A.1	TCONS_00021517
Y111B2A.10b.1	Y111B2A.10	TCONS_00021527
Y111B2A.11	epc-1	TCONS_00021532
Y111B2A.15	tpst-1	TCONS_00021535
Y111B2A.15	tpst-1	TCONS_00021536
Y111B2A.19	Y111B2A.19	TCONS_00018175
Y111B2A.22c	ssl-1	TCONS_00018181
Y111B2A.3.1	Y111B2A.3	TCONS_00018139
Y111B2A.3.1	Y111B2A.3	TCONS_00018141
Y111B2A.4a	Y111B2A.4	TCONS_00018145
Y111B2A.8	aakg-1	TCONS_00021523
Y111B2A.9a	Y111B2A.9	TCONS_00021522
Y113G7A.8.1	fre-1	TCONS_00055886
Y113G7B.14	Y113G7B.14	TCONS_00050561
Y113G7B.18.1	mdt-17	TCONS_00055935
Y113G7B.24c	Y113G7B.24	TCONS_00055923
Y113G7B.5a	fog-2	TCONS_00050554
Y116A8C.10b.2	Y116A8C.10	TCONS_00044939
Y116A8C.10b.2	Y116A8C.10	TCONS_00044940
Y116A8C.16a	rom-4	TCONS_00033200
Y116A8C.16a	rom-4	TCONS_00033201
Y116A8C.28c.1	bca-2	TCONS_00045131
Y116A8C.28c.1	bca-2	TCONS_00045133
Y116A8C.32	sfa-1	TCONS_00045145
Y116A8C.32	sfa-1	TCONS_00045146
Y119D3B.11.1	Y119D3B.11	TCONS_00015238
Y119D3B.11.1	Y119D3B.11	TCONS_00015239
Y16E11A.1	math-44	TCONS_00007644
Y16E11A.1	math-44	TCONS_00007645
Y17D7A.3b	nhr-65	TCONS_00050297
Y17D7B.4.1	Y17D7B.4	TCONS_00055601
Y17G7B.13	Y17G7B.13	TCONS_00010461
Y17G7B.15a	cnt-1	TCONS_00014366
Y17G7B.15a	cnt-1	TCONS_00014367
Y17G7B.15b	cnt-1	TCONS_00014365
Y17G7B.21	Y17G7B.21	TCONS_00014350
Y17G7B.21	Y17G7B.21	TCONS_00014351
Y17G7B.2b	ash-2	TCONS_00010442
Y17G7B.2b	ash-2	TCONS_00010443
Y17G7B.2b	ash-2	TCONS_00010446
Y17G9B.8	Y17G9B.8	TCONS_00034455
Y17G9B.8	Y17G9B.8	TCONS_00034457
Y17G9B.8	Y17G9B.8	TCONS_00034458
Y18D10A.1	Y18D10A.1	TCONS_00006692
Y18D10A.1	Y18D10A.1	TCONS_00006694
Y18D10A.6a	nhx-8	TCONS_00003110
Y20F4.4	Y20F4.4	TCONS_00003881
Y22D7AR.6.1	Y22D7AR.6	TCONS_00018854
Y23H5B.6	Y23H5B.6	TCONS_00000448
Y25C1A.7c	Y25C1A.7	TCONS_00011869
Y25C1A.7c	Y25C1A.7	TCONS_00011874
Y25C1A.8a	Y25C1A.8	TCONS_00011880
Y32B12B.4	Y32B12B.4	TCONS_00049733
Y32B12B.4	Y32B12B.4	TCONS_00049734
Y32F6A.3.1	pap-1	TCONS_00047913
Y32H12A.2b.2	Y32H12A.2	TCONS_00019697
Y32H12A.4.2	Y32H12A.4	TCONS_00019710
Y32H12A.6	Y32H12A.6	TCONS_00019715
Y32H12A.7.1	Y32H12A.7	TCONS_00019718
Y32H12A.8	Y32H12A.8	TCONS_00019724
Y34B4A.11	Y34B4A.11	TCONS_00057218
Y34D9A.10.1	vps-4	TCONS_00003794
Y34D9A.8b	Y34D9A.8	TCONS_00003787
Y34D9A.8b	Y34D9A.8	TCONS_00003788
Y34F4.5	Y34F4.5	TCONS_00018688
Y34F4.5	Y34F4.5	TCONS_00018689
Y34F4.5	Y34F4.5	TCONS_00018690
Y34F4.5	Y34F4.5	TCONS_00018693
Y35H6.1	Y35H6.1	TCONS_00056099
Y35H6.3	Y35H6.3	TCONS_00060337
Y36E3A.1	fbxa-209	TCONS_00054783
Y37A1B.1a	lst-3	TCONS_00027601
Y37D8A.6	Y37D8A.6	TCONS_00021557
Y37D8A.6	Y37D8A.6	TCONS_00021558
Y37E11AL.7	map-1	TCONS_00034193
Y37E11AM.1	smgl-2	TCONS_00022522
Y37E11AM.3.1	Y37E11AM.3	TCONS_00034199
Y37E11AM.3.1	Y37E11AM.3	TCONS_00034201
Y37E11B.4	taf-2	TCONS_00034163
Y37E3.15a	npp-13	TCONS_00000387
Y37H2A.5b	fbxa-210	TCONS_00050119
Y37H2A.5b	fbxa-210	TCONS_00050120
Y37H2A.7	Y37H2A.7	TCONS_00055442
Y38C1AA.2	csn-3	TCONS_00021793
Y38C1BA.1	Y38C1BA.1	TCONS_00033839
Y38C1BA.1	Y38C1BA.1	TCONS_00033840
Y38C9A.2.1	cgp-1	TCONS_00050717
Y38E10A.14	Y38E10A.14	TCONS_00014485
Y38E10A.6a	ceh-100	TCONS_00014478
Y38F1A.5.1	cyd-1	TCONS_00010650
Y38F2AL.3b	vha-11	TCONS_00033897
Y38F2AL.3b	vha-11	TCONS_00033898
Y38F2AR.12a	Y38F2AR.12	TCONS_00033920
Y38F2AR.12a	Y38F2AR.12	TCONS_00033921
Y38F2AR.7.1	ppgn-1	TCONS_00033907
Y39A1A.12.2	Y39A1A.12	TCONS_00017755
Y39A1A.21a	Y39A1A.21	TCONS_00021193
Y39A1C.4	hex-3	TCONS_00017799
Y39A3CL.6	pvf-1	TCONS_00018889
Y39A3CL.7a.1	Y39A3CL.7	TCONS_00015383
Y39A3CL.7a.1	Y39A3CL.7	TCONS_00015389
Y39B6A.14	pro-3	TCONS_00055668
Y39B6A.2a.1	pph-5	TCONS_00050350
Y39B6A.2a.1	pph-5	TCONS_00050353
Y39B6A.36	Y39B6A.36	TCONS_00050311
Y39B6A.43a	Y39B6A.43	TCONS_00055636
Y39D8A.1a	Y39D8A.1	TCONS_00045547
Y39E4B.1.1	abce-1	TCONS_00018241
Y39E4B.10	Y39E4B.10	TCONS_00021610
Y39E4B.10	Y39E4B.10	TCONS_00021617
Y39E4B.10	Y39E4B.10	TCONS_00021618
Y39E4B.10	Y39E4B.10	TCONS_00021619
Y39E4B.2	Y39E4B.2	TCONS_00021623
Y39E4B.3c.1	pqn-83	TCONS_00021600
Y39G10AL.3.1	cdk-7	TCONS_00003915
Y39G10AR.13.1	icp-1	TCONS_00003919
Y39G10AR.21.1	Y39G10AR.21	TCONS_00000419
Y39G10AR.21.1	Y39G10AR.21	TCONS_00000422
Y39G10AR.6	ugt-31	TCONS_00000430
Y39G8B.2	Y39G8B.2	TCONS_00014750
Y39G8C.1	xrn-1	TCONS_00010873
Y39H10A.6	Y39H10A.6	TCONS_00051405
Y40B1A.3b	Y40B1A.3	TCONS_00003265
Y40C5A.4a	Y40C5A.4	TCONS_00036690
Y41C4A.4a	crh-1	TCONS_00017990
Y41C4A.9.1	Y41C4A.9	TCONS_00021359
Y41D4B.12b	set-23	TCONS_00022091
Y41D4B.12b	set-23	TCONS_00022092
Y41D4B.13	ced-2	TCONS_00022089
Y41E3.4b.3	qars-1	TCONS_00041403
Y41E3.8	Y41E3.8	TCONS_00041405
Y41E3.9a	fcd-2	TCONS_00029567
Y41E3.9a	fcd-2	TCONS_00029568
Y41E3.9a	fcd-2	TCONS_00029569
Y42H9AR.4	Y42H9AR.4	TCONS_00036926
Y42H9B.3.1	Y42H9B.3	TCONS_00036898
Y43F4B.6	klp-19	TCONS_00021632
Y43F4B.9a	Y43F4B.9	TCONS_00018294
Y43F8C.12	mrp-7	TCONS_00050455
Y43F8C.14	ani-3	TCONS_00050457
Y43F8C.14	ani-3	TCONS_00050458
Y43H11AL.1.1	Y43H11AL.1	TCONS_00011171
Y43H11AL.1.1	Y43H11AL.1	TCONS_00011173
Y43H11AL.1.1	Y43H11AL.1	TCONS_00011174
Y43H11AL.3	pqn-85	TCONS_00011182
Y43H11AL.3	pqn-85	TCONS_00011183
Y44E3A.4	Y44E3A.4	TCONS_00004147
Y44E3B.1b.1	zip-4	TCONS_00004135
Y45F10D.3a	gly-10	TCONS_00027121
Y45F3A.9	Y45F3A.9	TCONS_00021173
Y45G5AM.1a.1	nhr-114	TCONS_00046323
Y45G5AM.2	Y45G5AM.2	TCONS_00046321
Y45G5AM.8	coh-4	TCONS_00051498
Y46E12BL.2	Y46E12BL.2	TCONS_00011098
Y46G5A.19a.2	Y46G5A.19	TCONS_00010618
Y46G5A.4	Y46G5A.4	TCONS_00014496
Y46H3C.5	Y46H3C.5	TCONS_00050973
Y46H3C.5	Y46H3C.5	TCONS_00050976
Y46H3C.6	Y46H3C.6	TCONS_00050979
Y46H3D.5a.2	nhr-110	TCONS_00050958
Y46H3D.5b	nhr-110	TCONS_00050957
Y47D3A.1	Y47D3A.1	TCONS_00021275
Y47D3A.23a	gly-9	TCONS_00021294
Y47D3A.27.1	teg-1	TCONS_00021301
Y47D3A.4	cku-70	TCONS_00017890
Y47D3A.6a	tra-1	TCONS_00021278
Y47D7A.14b	Y47D7A.14	TCONS_00051569
Y47D7A.14b	Y47D7A.14	TCONS_00051571
Y47D7A.14b	Y47D7A.14	TCONS_00051572
Y47D9A.1b	Y47D9A.1	TCONS_00000860
Y47G6A.20b	rnp-6	TCONS_00004191
Y47G6A.27	Y47G6A.27	TCONS_00000673
Y47G6A.28	tag-63	TCONS_00000651
Y47G6A.7a.3	Y47G6A.7	TCONS_00000662
Y47H10A.1	clp-3	TCONS_00006550
Y47H9C.10	fbxa-216	TCONS_00002857
Y47H9C.10	fbxa-216	TCONS_00002862
Y47H9C.4a	ced-1	TCONS_00006492
Y47H9C.4b	ced-1	TCONS_00006493
Y47H9C.4c	ced-1	TCONS_00006494
Y48A6B.10	Y48A6B.10	TCONS_00017851
Y48A6B.10	Y48A6B.10	TCONS_00017855
Y48A6B.10	Y48A6B.10	TCONS_00017857
Y48A6B.10	Y48A6B.10	TCONS_00017858
Y48B6A.1	Y48B6A.1	TCONS_00014799
Y48C3A.12	Y48C3A.12	TCONS_00010725
Y48C3A.14	Y48C3A.14	TCONS_00010731
Y48C3A.20.1	Y48C3A.20	TCONS_00010721
Y48C3A.4	ztf-22	TCONS_00014610
Y48C3A.4	ztf-22	TCONS_00014612
Y48C3A.8a.1	Y48C3A.8	TCONS_00014614
Y48E1B.14a.1	Y48E1B.14	TCONS_00014645
Y48E1B.2a	Y48E1B.2	TCONS_00014650
Y48E1B.2a	Y48E1B.2	TCONS_00014651
Y48E1B.3c.1	Y48E1B.3	TCONS_00014660
[truncated: 390 more rows]
